# Supplementary material for: Helenus and Ajax, Two Groups of Non-Autonomous LTR Retrotransposons, Represent a New Type of Small RNA Gene-Derived Mobile Elements
Source: Biology (Basel). 2024 Feb 13;13(2):119. doi: 10.3390/biology13020119 (PMC10886601; doi:10.3390/biology13020119)
Supplement: Supplementary file 1 [file biology-13-00119-s001.zip]

Archive with 6 entries (6 files):
- .DS_Store
- DataS1.fa
- FigS1-Helenus-tRNA-funcB.pdf
- FigS2_HelenusPBS.pdf
- FigS3_AjaxPBS.pdf
- TableS_HelenusAjax.xlsx
