# Supplementary material for: Helenus and Ajax, Two Groups of Non-Autonomous LTR Retrotransposons, Represent a New Type of Small RNA Gene-Derived Mobile Elements
Source: Biology (Basel). 2024 Feb 13;13(2):119. doi: 10.3390/biology13020119 (PMC10886601; doi:10.3390/biology13020119)
Supplement: Supplementary file 1 [file biology-13-00119-s001.zip › DataS1.fa]

>LTR-1_PGr-I
ggttatgagcccaggtagcgcatgctgcttcacaattgaacttgttaagattggtagcatttgctagcaa
ccctgtaacaagcacgggggaa
>LTR-1_PGr-LTR
tgttgaagtgtcaaactcaggcactgcttgttacacattgctaacacatccatgtgagacttctaatcag
cattggaggcaattcttcatgatccacgtcatcatcacatcttcacaagcatacatcacacatgtattca
acattggcaatgcgtacttagctcaatggtcagagcatcactcatgaatgctgaggttgtgggttcgagt
cccacagtacacaacctttcttttcactcgttcaata
>Helenus-2_PGr-I
ggttatgagcccagagcctacctaagcgcgacccgcttacaacagagaccagatgaagttgtgaatgctt
acttgtaagaccaaaacttcccctgtaagactacctaaggtcacgggttcaattcccactctgatcatga
tttgttgggtctcattcccacttccacatcatgtagcaaggggggg
>Helenus-2_PGr-LTR
tgttgaggtgtctgatagtctgctaccatgatgtatcactacatgtcgaaccatgagcactaccacccaa
caaccctggcagtcacaagcgtctgtagcctagttggtaaaggcagcactctagtatgtgtctcagctta
gctgaggtcgtgagttcgactctcaccagacacatcttcattttgtctgtctctaca
>Helenus-3_PGr-I
cgattaacagtcgaaatgtgctatgcgcatactatgcatttacatgagattatgcaatatgcacttatgc
aatatgcaactttgggaaatataaaatcctacttctttggaatatgcaaaatgttattatacaatatgca
aaatccgcttatgcaatatgcattatccatgtatagactagcttagaaatggttgacattagggtctcct
gttctcccactgtggattaaggaggtg
>Helenus-3_PGr-LTR
tgttgaaattctgtaatccacagtgttctaaatatcagcacatcaggcatggacttggtagcctagttgg
taaaggcagcacttctagtatagtgtcttagcttcaagctaaggtcgctggttcaaatcctgcccaagtc
aatcattttatgctaactgtctgcaaaatgcattgttaattttaaca
>Helenus-4_PGr-I
tgttagcaagagctcagggggactacaaaagaataaactgtacttctcataatgacacaatttcattgtg
ggaggg
>Helenus-4_PGr-LTR
tgttgaaatacaaatccattgtgtcaacctgtgtcatcatacatcataaaaatcatatgtcatgaataga
atcaattcatgtacacaatcaagttgatggcactaacacataggaatcatatcatataaatcaacatcct
ggacaagactggatagcctagtggtaaaggcatcactcctagtaaagtgacttagctaatgctgaggtcc
caggttcgaatcctggtctagtcattcttttccctaaaatatatagctgatgcttattctaaca
>Helenus-5_PGr-I
tggtagcgagagtctccagcttcacagcgcaccctaacaggtggaaaaagatctcaaagatgacttgacc
ataaatagttgtaaaagctatgtttgcactctgcatagagcaaggggggg
>Helenus-5_PGr-LTR
tgttatattccattcctactctaagcaatctgacacccactctgtgtaagtcttgatcctgatataatga
taagcatataaaaataagacttatcatcccaggatacaaagcattacggtggaacatgtctagataatga
gcccagcaagcattagcgcacttagcttagtggttaaagcatcactcatgaagtttggggtcacaggttc
aattcctgtagtgcacatctattttggtttctgaca
>Helenus-6_PGr-I
ggttatgagcccagcgctactgcgtgacatctgaaatattatggggtcttggtatgataaacccctttca
aagcatggggggc
>Helenus-6_PGr-LTR
tgtcaggttgtggttctgcttctcatggctttatcataactactggtgtcacactattatatgacctgtc
atttacaggtctaaccctcaattagggccttttctagtgacatcagtagaatcattgacccacctgcagt
cattcatatccaagcgtccttagtacagtggttagtacacttgacatgtatatgagagacatgggttcaa
ctcccataggacacataatattttatggagtttcaca
>LTR-1_PSt-I
ggttatgagcctaggtagcgcatgctgctacacaaatgaacttggaaagattggtagcatatgctagcaa
ccctgtatcaagcacgggggaa
>LTR-1_PSt-LTR
tgttgaagtgtcaaactcaggcactgcttgatacacattgctaacacatccatgtgagacttctaatcag
cattggaggcaaatcatacatgtcatcatcagacacaagcatacatcaccaatgtattcaacaacggcaa
tgcgtacttagctcaatggttagagcatcactcatgaatgctgaggttgtgggttcaagtcccacagtac
acgacctttcttttcacttgttcaata
>LTR-2_PSt-I
caattaacagtcgaactgtgctatgcgcatactatgcatttacattagagtttatacaatatgcacttac
gcagtatgcaattatggacttagtttccgaatgctctgcaatttattatggacattgtttccagctttag
aatatgcaaaatgctattatgcaatatgcaatatctacttattatgcaatatgtatatctcaatgtatag
actagcttgaaagtggttgactttagggtcttctgttctcacactgtgggtcagggggtg
>LTR-2_PSt-LTR
tgttgaatattgtgatccacagtgttccaaatatcagcacattggataagaacttggtagcctagttggt
aaaggcagcacttctagcatagtgtcttagcttcggctaaggtcgctggttcgaatcccgcccaagttga
tcattttctgctgaaagtctgaaaaatgctttgttaattctaaca
>Helenus-2B_PSt-I
cgattaacagtcgaattgtgctatgcgcatactatgcatttacatttgagattatacactatgcacttac
gcagtatgcaattatggacttagtttccgaatgctctgcaatttattatggacattgtttccgcttctag
aatatgcaaaatgctattatgcaatatgcaatatctacttattatgcaatatgtgttcctcaatgtatag
acaagcttgaaagtggttgactctagggtctcctgttctcacactgtgggtcagggggtg
>Helenus-2B_PSt-LTR
tgttgaatattgtgatccacagtgttccaaatatcagcacattggataagaacttggtagcctagttggt
aaaggcagcacttctggcatagtgtcttagcttcggctaaggtcgctggttcgaatcccgcccaagttga
tcattttctgctgaatgtctgaaaaatgctttgccaattctaaca
>Helenus-3_PSt-I
ggttatgagcccagagcctacctaagcgcaatccgcttctcacagagagacattgtaagatgtgaatgct
ttgcccctgtaagactaccctttacgatcacgggttcaatcccctctctgatcactttgtcattgggttc
aatccccacactgactttcccatcatgtagcaaggggggg
>Helenus-3_PSt-LTR
tgttgaggtttccatagtgtgctcacatgatgtatcaccacagtctgggagagctgttggatcgaaccat
taccactacccctcaaccatcagcgtctgtagcctagtcggtaaaggcagcactctagtatgtgtctcag
ctctgctgaggtcgtgagttcgaatctcaccagacacatcttacttttctcactctctaca
>Helenus-4_PSt-I
tggtagcgactgcttggggggctaaaaaagaatgaactggacttcccattatgacacaatgtcattgtgg
ggggg
>Helenus-4_PSt-LTR
tgttagaatacaaatccattgtgtcatcctgtgtcatcatacattatattaaacatgtcatgaatattat
taattcatgtacaccattcaaatgatgacactaacacataggaacaattcaataaaatctacaccttgga
tattgactggatagcctagtggtaaaggcatcactcctagtaaagtgacttagctaatgctgaggtccca
ggttcgattcctggtctggtcattcttttccctttaatatatatccaatgcaattacaatgttggattat
caca
>Helenus-5_PSt-I
tggtagcaactggtctccagcttgactgcgcaccctaacaggtggtaaaagatcttagttgacaagttcc
aatgagttgtaaaagctagtatgcaccctgcacagagcaagggggag
>Helenus-5_PSt-LTR
tgttgtagttcaaatctgctctatgcagactgacacccaaagcttaataagtcttgaccctggtaacatg
acaagcattgcaaacgcaaatgagccttgatcccaggacatacaagcataactttggtaactgttcagag
aaaggaaccaaccggcaacagcgcacttagcttagtggttaaagcatcactcatgaagtttggggtcgcg
ggttcaattcccgtagtgcacaacttatattttggaatctaaca
>Helenus-6_PSt-LTR
tgttatattccattctactctaagcagtctgacacccactcgttgtaagtcttgaccctgatataagtga
taagcataacaaataagacttatcacccccaggagtaaaagcataccggcggatcatgtctagattatga
gcccagcaagcatcagcgcacttagcttagtggttaaagcatcactcatgaagtttggggtcgtgggttc
aattcccacagtgcacatctattttggtttctgaca
>Helenus-7_PSt-I
ggttgtgagcccagcgctaccgcgtgacttctgaatattatgtagtcttagtcatgataaacccctttca
tagcacggggggc
>Helenus-7_PSt-LTR
tgttagattgtggttctgctctcaaagggcttcatcatagctactggtgtagacattcaggacatctgtc
actacaggttccacccaccattcagggtatcttacttacaccagtagccctcattgacccactagcagcc
attcatgtctaagcgtccttagtacagtggttagtacacttgacatgaataacagagatgtgggttcaac
tcccacaggacacataatattttatgaactttcaca
>Helenus-8_PSt-LTR
tgttggaatatgtgtgcttcatgtcccttggaggtgactgagccatatgattgamttccataaatcacca
ataagtccaaccgtgtgtttagctcagtggtataagagcagctctcatgaatgtagaaggtcgtgggttc
aattcccacaacacacaattcttttctcctgagtaaattcttca
>Helenus-9_PSt-I
gatttacagtctcggtctcttaagagccatgcgtacctgcagaggaatgagcacaccagcgggtctggag
ccttagagcattcagattccgggagca
>Helenus-9_PSt-LTR
tgttagattatgaatctgactgcatcaggctttgtagcttagtggtaaagcaggcacctagagttagccc
ttcccgggttcgagtcctggtggagccatttcttttctgaca
>LTR-1_PTrit-I
ggttatgagcccagagctacctgagcgctactcgcttacaatagagacttgatgaatttgtgaatgctta
cttgtaagaccacgcaaacccctataagcctacatctagatcacgggttcaatccctacgctgatcatct
ttcctgggtctcattcccactctctcttggggtcaatccccacttcccatcatgtagcaaggggggg
>LTR-1_PTrit-LTR
tgttgagttgtctgttagtctgctaccatgatgtatcaccacagtatggagggctgtcggatcgacccat
gagcactaccaaccaaccacccagctggcagccacaagcgtctgtagcctagttggtaaaggcagcactc
tagtatgtgtctcagcatagctgaggtcgtgagttcgactctcaccagacacatcttcattttacagtct
ctaca
>Helenus-2_PTrit-I
cattatcagtacggatgctctcagtgaattgaattaaagttggctaaaccctgtgaatacttgatattca
tgcttccatatgcatatgcaatattcaatttcataattgttatgcattaatcattatctatgatgcatga
caaacatacatgatttgcatatgcaatattcatagtttgttcatggtgcatgaagcaagggggtg
>Helenus-2_PTrit-LTR
tgttggaatatatgcttcaagctccatttgaggggccaagctatatgatctaatatccaaatatcaccag
taagaccaactgtgtgtttagctcagtggtataagagcagctctcatgaatgtagaaggtcgtgggttca
aatcccacaacacacaattcttttcacctgagtaatttcaaca
>Helenus-3_PTrit-I
tggtagcaagagtctccagcttatcagcacaccctaacagatggaaaaagatctcakatgacagaccaat
gaagttgtaaaagctatgtttgcaccctgcacagagcaaggggga
>Helenus-3_PTrit-LTR
tgttataattaattctgctcttacgcagcctgtcacccaaagacaactgagcttgaccctggtaacatga
caagcaatgtaaacacatgtaagacttgatcccaggatatatgtcaaatgcgcaaactttggtaaccgta
cagtgaattgagcaccagatgcaacagcgcacttagcttagttggtaaaaagcatcactcatgaagtttg
aggacgtgggttcgaatcccatagtgcacaacttacattttggtttctgaca
>Helenus-4_PTrit-I
ggttatgagcccagcgctataggcagctgcgtacctgggatgagcctctgggaggattagtgggctctgt
caccggtgtaggtgtacagggggtg
>Helenus-4_PTrit-LTR
tgtagaggtagtatatgttggtacacctcacacctgtggatatagctcaacggtagagcaacccagcatg
catcggggagatgcgggttcgattccccctgtccgcactattccttttactcgctctaca
>Helenus-5_PTrit-I
ggttatgagcccagcgctaccgcgtgatacctaggatattatggagtcttggtatgataaacccctttca
tagcacggggggc
>Helenus-5_PTrit-LTR
tgtcaggttgtggttctgctactcttagctttatcatacctgctggtgtcactcattcatgacctgtcat
ttacaggtcttaccctcaattagggatcttcatgtgacaccagtggatgttcattcacccacctgcagcc
attcatatccaagcgtccttagtacagtggttagtacacttgacatggatataagagacatgggttcaac
tcccataggacacataatattttatggagtttcaca
>Helenus-6_PTrit-I
gatttacagtctcgagctcaaagagccaagcgtacctgcagaggagtgagcacaccagcgggtctaggag
agccttagagcatccagattccgggagga
>Helenus-6_PTrit-LTR
tgttagattatgaatctggcaactcaggctttgtagcttagtggtaaagcaggcacctagagttagccca
acccgggttcgagtcctggtggagccatttcttttctgaca
>Helenus-7_PTrit-I
tggtagcgagagtcttcagcttgataagcgcaccccaaaaggtggaaaaagatctcaaagatgactgaac
cttgtagttgtaaaagctatgtatgcactctgcatagagcaagggggg
>Helenus-7_PTrit-LTR
tgttatattccattcctgctctaagcattctgacacccactctttgttagacttgatggtcctgatatag
tgataagcaatgtcaataagacttgtcatcccaggattacatacaagcataacggcggataatgtctaga
ctaaatgagcccagcatgcatcagcgcacttagcttagtggttaaagcaacactcatgaagtttggagtc
atgggttcaattcccatagtgcacatctattttggtttctgaca
>Helenus-8_PTrit-I
cgattaacagttgaaatgtgctatgcgcatgatatgcatttacatgagattatgcaatattgtacttatg
caatatgcagctttggggtataaccctactttggaatatgcaaaatccacttatgcaatatgcactctca
ttgtatagactagctcaggaatgattgacttcagggtctcctattctcccactgtggattaaggaggtg
>Helenus-8_PTrit-LTR
tgttgaaatgttgtaatcctcagtggtcaaaatcaacacatcaggcatggacttggtagcctagttggta
aaggcagcacttctagtatagtgtcttagcttcaagctaaggtcgctggttcaaatcctgcccaagtcaa
tcattttctgctaagcgtctgcaaaatgcattgttagttttaaca
>Helenus-9_PTrit-I
gatttacagtcttgtagctcatgagtgaactgaattgaacattggcaaaaacccttgttatttatatttg
tgctcccatattgattcaatggggcatgaagcaaggggggc
>Helenus-9_PTrit-LTR
tgttggaattgatggaatatgtgcttcatgcccaatatktgtggctgagccttatcattgtatcatccaa
cagttacctgtaagaccaatgtgtgtttagctcagtggtattagagcagctctcatgaatgtagaaggtc
atgggttcaaatcccataacacacaattcttttcacttcattgaacatttaca
>Helenus-10_PTrit-I
ggttatgagcccagcgctagctcctagcacaagctttagtccccccgctagccacggggggagcagctgc
atacttagatgatggactgatagggggtcctcctagcccgggggctctgatgcttggcgtaggcggggg
>Helenus-10_PTrit-LTR
tgttgtgactctatacgccatgcatcagatgacttagctcagcggtagagcaggtctgtaccatgactgt
gacatgggtttgactcccatagttgtcactatcttttcctgtctcttta
>Helenus-11B_PTrit-LTR
tattgagagtagattgtctgctcagttgcagcgtaccacaatgccaatgttaaatgcacttagtttgcaa
cctctcgcatattatgtgtgtcatcacctcaaactcatttctatgcaatgtgtacttagctcaatggtta
gagcatcactcatgaatgctgagtatgtgagttcgactctcacagtacacgaggttgtgggttcaatacc
cacttcactcggaccatacttttcacaagttcaata
>Helenus-11_PTrit-I
ggttatgagcccagatagcgctatgctgctattcaaatgaacttggaaaagataggtgcattgtttctaa
ccctgcaactagcaagggggag
>Helenus-11_PTrit-LTR
tgttgaagtgtcaatctagcactgcttaacacattgttgcttacacatccaatcaccattggggcaacac
cacacatcatcataagcatacatctactgtattcaactgcaacatagcaatgtgtacttagctcaatggt
tagagcatcactcatgaatgctgagtatgtgagtttgactctcacagtacacgaggttgtgggttcaaca
cccacttcactcggacctttcttttcacttgttcaata
>Helenus-12_PTrit-I
ggttatgagcccagcgctagctcctagcacaagmtttagtccccttgctaatccgggggkagmagctgcm
tagtcatggattgatagggggctcccctaactgggggtctctgatgcttggcgtaggckgggg
>Helenus-12_PTrit-LTR
tgttggagcctccgtamgccatgcatcagacggcttagctcagcagtagagcaggtctgtaccatgactg
tgacgtgggtttgaatcccatggttgtcctggtcttttca
>Helenus-1_PHord-I
ggttatgagcccagattctacctaagcgctactcgcttacataagagactgaatgaagatgtgaatgctt
catgtaagaccaaaaacccctctaagcctacatcaaggtcccgggttcaactcccacagtggccacacct
acatgggtccaaatccccatacttccttgggtcaaatccccacacttacggggtctaatccccacactta
atgggtctaatccccatacctcttgggttcaatccccactctccacatcatgtagcaaggggggg
>Helenus-1_PHord-LTR
tgttgagttgcctgttagtctgctaccatgatgtatcaccagctgaaccatgagcactaccaaccaacac
cctggcagtcacaagcgtctgtagcctagttggtaaaggcagcactctagcatgtgtctcagcttagctg
aggtcgtgagttcgaatctcaccagacacatctccattttacagtctctaca
>Helenus-2_PHord-I
ggttatgagcccaggtagcgctatgctgctacacaaatgaacttggaaagattggtagcattagctagca
accctgtaacaagcacgggggaa
>Helenus-2_PHord-LTR
tgttgaagtgtcaaactaggcactgcttgatacacattgctaacacatccatgtgagacttcataccagc
attggaggcaatacatcatcatcaccatcacacaagcatacacatcacaatgtattcaacattaggcaat
gcgtacttagctcaatggttagagcatcactcatgaatgctgaggttgtgggttcaagtcccacagtaca
caacctttcttttcacttgttcaata
>Helenus-3_PHord-I
cgattaacagtcgaaatgtgctttgcgcatactatgcatttacatatgagactatacaatatgcacttat
gcaatatgcaattatggactttgttctccaaatgcactgcaatttattatggactttatctccaactttg
gaatatgcaaaatgctattatgcaatatgcaatatctacttattatgcaatatgtatagtctcaatgtat
agactagcttgaaattggttgactttggggtctcttgttctcacactgtgggtcagggggtg
>Helenus-3_PHord-LTR
tgttgaatattgtgatccacagtgttcccaatatcagcacattggataatgacttggtagcctagttggt
aaaggcagcacttctagtatagtgtcttagcttcaagctaaggtcgctggttcaaatcctgcccaagtca
atcattttctgctaaatgtctgaaaaatgctttgttaattctaaca
>Helenus-5_PHord-I
gatttacagtctcgagctcaagagccgtgcgtacctgcaggagaatgagcacaccggtggggtctggagc
caaagagcatccagattccggcagca
>Helenus-5_PHord-LTR
tgtcagactttgaatctggctgctagcggctttgtagcttagtggtagagtaggctcctagagttagcct
tgcccgggttcgagtcccggtggagccatttcttttctgaca
>Helenus-6_PHord-I
ggttatgagcccagcgctagatcttaacacaatctttagtcccaccgctaaccacgggggagcagctgca
gtgtagcatgagtggggaggggccccccctagccaggggactctgatgcttggcgtaggcggggg
>Helenus-6_PHord-LTR
tgttgtagcctctgtacgccatgcatcagatggcttagctcagtggttagagcaggtctgtaccatgact
gtgacatgggtttgactcccatagctgtcactaccgtttcatgcttctata
>Helenus-7_PHord-LTR
tgttggattcaaatgtatactttgtaaatgggattctatgttaatctacagtctagccacccactcccgt
atatgcatgacataggagtggtaatgtgccaaatctgaggtgcattacccaataagtaacaataatacca
catgcattgattgctcaacagcgcacttagctcaatggttagagcatcactctcaaaatgagttcagagg
ttgtgggtttgagtcccacagtgtacattacttttctaacatatgaca
>Helenus-9_PHord-I
cgattaacagtcgaaatgtgctatgcgcatactatgcatttacatgagatatgcaatatgcacttatgca
atatgcaactttgggatatccttactttggaatatgcaatatgcaaaatccacttatgcaatatgcaact
ttgggatatccctactatggaatatgcaatatgcaaaatccacttatgcaatatgcagctttgggatatt
atcctactattctatggaatatgcaaaatgctatgatgcaatatgcaatatccactcaagccatatgcat
tctcattgtacaagactagctaggattgattgacttatgggtctcctattctcccactgtggattaagga
ggtg
>Helenus-9_PHord-LTR
tgttgaaattctgtaatccacagtactctcttagcaacacattaggtatggacttggtagcctagttggt
aaaggcagcacttctagtatagtgtcttagcttctgctaaggtcgctggttcaaatcctgcccaagtcaa
tcattttctgctaaatgtctgaaaaatgctttgttaattctaaca
>Helenus-9B_PHord-I
caattaacagtcgaaatgtgctatgcgcatactatgcatttacatgagatatgcaatatgcacttatgca
atatgcaactttgggatatccctactatggaatatgcaatatgcaaaatccacttatgcaatatgcagct
ttgggatattatcctactattctatggaatatgcaaaatgctatgatgcaatatgcaatatccacttaag
ccatatgcattctcattgtacaagactagctaggattgattggcttatgggtctcctattctcccactgt
ggattaaggaggtg
>Helenus-9B_PHord-LTR
tgttgaaatgctgtaatccacagtactctcttagcaacacattaggtatggacttggtagcctagttggt
aaaggcagcacttctagtatagtgtcttagcttctgctaaggtcgctggttcaaatcctgcccaagtcaa
tcattttctgctaaatgtctgaaaaatgctttgttaattctaaca
>Helenus-10_PHord-I
ggttatgagcccaggttagcgtgttgctgccatcaatgaacttggaaagattgttagaatttatcttgca
accctgtatcaaacaagggggaa
>Helenus-10_PHord-LTR
tgttgacgtgtcaatgttaaggcactgcttgatacatgttgctctcaaatgacctagatcccatgtaagt
ccatgagccttaggggggtgtattgaagagctcaagcaatacatatgttatgtatggaacattttgcaag
cgtacttagctcaatggttagagcatcactcatgaatgctgaggttgtgggttcaagtcccacagtacac
aatctttattttaacaagttcaata
>Helenus-1_PHor-I
ggttatgagcccagaagctacctgagcgtttcttgcttacataagagactggggtaagatgtgaatgctt
acgtgtaagaccatcaccccctataagactacactcagatcacgggttcaatccccactttgatcatact
ttcttgggttcaactcccacttccttgggtccaatccccactatcttgggttcaattcccactctaccta
ggtctctaaatgacctccacatcatgtagcaaggggggg
>Helenus-1_PHor-LTR
tgttgaggtgtctgttagtgtgctatcatgatgtatcactcctactgatgagttgaaccatatccactac
cacccaactaccctggcatccacaagcgtctgtagcctagttggtaaaggcagcactctagtatgtgtct
cagcattgctgaggtcgtgggtttgagtcccaccagacacatcttacttttcacagtctctaca
>Helenus-2_PHor-I
ggttatgagcccaggtagtgccatgctgctacacaactgaacttggaaagattggtagcatcagctagca
accctgtaacaagcacgggggaa
>Helenus-2_PHor-LTR
tgttgaagtgtcaaactaggcactgcttgttccacattgctaacacatccatgtgagacttcctaacagc
attggaggcaatacatacatcatgatcatcatcatctcacaagcatacatcaccaaatgtattcaacatt
gggcaatgcgtacttagctcaacggttagagcatcactcatgaatgctgaggttgtgggtttgattccca
cagtacacaacctttcttttcacttgttcaata
>Helenus-3_PHor-I
gatttacagtcttggtctctaatgagccatgtgtacctgcaggagaatgagcccaccagcagattttgga
gccaaagagcatccagattccgggagga
>Helenus-3_PHor-LTR
tgttagattatgaatctggcagctcaggctttgtagcttagtggtaaagcaggcacctagagttagccca
acccaggttcaagtcctggtggagccatttcttttctgaca
>Helenus-4_PHor-I
cgattaacagtcgaaatgtgctaagcgcatactatgcatttacatgagattatgcattatgcacttacgc
aatatgcaagctttgggatattatcctactatggaatatgcaatatgcaactttaggacattgtcctact
atggaatatgctatatgcaaaatccattatgcagtatgcaatctcactgtatagactagttcagaaaatt
ggttgacttcagggtctcctgtcatcccactgtggattaaggaggtg
>Helenus-4_PHor-LTR
tgttgaaatattgtaatccactgtggtatgaatatcagcacatcaggcacagacttggtagcctagttgg
taaaggcagcacttctagtatagtgtcttagcttcatgctgaggttgctggttcaaatcctgcccaagtc
aatcattttctgctaagtgtctgaaaaatgcattgttagttttaaca
>Helenus-6_PHor-I
tggtagtgagagtctccagctgaacagcgcaccctaacagttggaaaaatatctcaaagatgacttgacc
ttatagttgtaaaagctatgtttgcactctgcatagagcaagggggag
>Helenus-6_PHor-LTR
tgttatattacattctactctaagcagtctgacacccactctttgtaagacttgaccctgatatagtgat
aagcaatgtcaataagacttatcatcccaggaaatacaagcataacggcggataatgtctagatgaaatg
agcccagcaagcatcagcgcacttagcttagtggttaaagcatcactcatgaagtttggggtcacgggtt
caattcctgtagtgcacatctattttggtttatgaca
>Helenus-7_PHor-I
tggtagcgagagtctccagctttaacagtgcaccctaacaggtggaaaaagatctcagatggccagacca
aattgaagttgtaaaagctaatgttgcaccctgcacagagcaagggggag
>Helenus-7_PHor-LTR
tgttgtagtacaaatctgctctatgcagactgccacccaatggattacaagtcttgaccctggtaacatg
acaagctttgcaaacgcatatgagacttgatcccaggacatacaagcatatctttggtaataggttagat
aaaggacacaacctgcaacagcgcacttagcttagtggttaaagcatcactcatgaagtttgaggtcatg
ggttcaattcccatagtgcacaacttacattttggattctgaca
>Helenus-9_PHor-I
gatttacagtcttgtagctcatgagtgaactgaattgaatattggccaaaacccttgttacttgacattc
atgctctcatacaaacaactcaatggggcatgaagcaaggggg
>Helenus-9_PHor-LTR
tgttggaattgatggaatatgtgcttcatgcccagcatgtgtggctgagctgtatcattgtatcatccaa
cagttccatgtaagtccaatgtgtgtttagctcagtggtataagagcagctctcatgaatgtagaaggtt
gtgggttcaaatcccacaacacacaattcttttcacttcattgaacatttaca
>Helenus-10_PHor-I
ggttatgatcccagagctaccatgtgatacctaaaatattatggagtcttggtatgataaacccctttca
tagcatggggggc
>Helenus-10_PHor-LTR
tgtcaggttgtggttctgctactcatagctttatcatacctgctggtgtcactcattcatgacctgtcat
ttacaggtctcaccctcaattagggtacttcatgtgacatcagtaggactcattgacccacctgcagtca
ttcatatccaagtgtccttagtacagtggttagtacacttgacatggataaaagagacgtgggttcaact
cccacaggacacataatattttatggagtttcata
>Helenus-12_PHor-LTR
tgttgaaatacaaatccattgtgtcaattgtgtcatcatacatcattcaattaaatatgtcatgaaacat
aaccaggtcatgtacacaatcaagttgatggcacaagcacaaatgaatgaagttatataactcaacacct
tggatattgactggatagcctagtggtaaaggcatcactcctagtaaagtgacttggctaatgctgaggt
cccaggttcgaatcctggtctggtcattcttttcccttgaatatatatctgattcatcaaaatcttaca
>Helenus-15_PHor-I
cattatcagtacggttgctcagagtgaactgaattgaaagttggcaaaaccttgcagatacttgatgatc
atgcttgcatatgcatatgcattatgaattgcatattgaataattcaatattgcatatgcattatacatt
gatattccaatattgcatatgcataacataatgaatatgcataaaatatatgaaagttgcatatgcataa
aattcatagctgatccatggttgaagcaagggggtg
>Helenus-15_PHor-LTR
tgttggaatgtgtgcttcagccccatgggagtggctgagccatatgatattatatcctaaaatcaccagt
aagaccaactgtgtgtttagctcagtggtataagagcagctctcatgaatgtagaaggtcgtgggttcaa
ttcccacaacacacaattcttttcactttggtaattcaaca
>Helenus-16_PHor-I
ggttatgagcccagcgctttccaatgcttcattccggagttttctgcctgatgagcttcccggcatcccg
atgtaccattccggtgctgccgatgggcaattccagacgccgctgcattccaatggcatggagagaggat
gtatgcctgatgcttggtgtaggcggggg
>Helenus-16_PHor-LTR
tgttggaacctgtacaccaaccatcaggcggcttagcttaatggtagagcatgtccatgtatgactgtgc
gcgggttcgactcccgcagccggcatctctcttttccatgtctcaata
>Helenus-17_PHor-I
ggttatgagcccagatagcgtatgctgctattcaaatgaacttggaaatttaactgcattgtttcatcac
cctgcatcttagcacgggggag
>Helenus-17_PHor-LTR
tattggaagtagattgtctgcctcagttgcagcgtaccacaatgccatgttataatacctctggtcatca
cattgtgtgtcgtcactccattctctcatcatcatcatcaacaacaatgtgtacttagctcaattggtta
gagcatcactcatgaatgctgaggttgggggttcaagtccttcagtacacgaggttgtgagttcaaccct
cacatcactcggagttatcttttcacatagttcaata
>Helenus-1_PCor-I
ggttatgagcccagatagcgctatgctgctattcaaatgaacttggaaaagataggtgcattgtttctaa
ccctgcaattagcaagggggag
>Helenus-1_PCor-LTR
tattgagagtagattgtctgctcagttgcagcgtaccacaatgccaatgttaattgcacttagatgccac
ctctcgcatattatgtgtgtcatctcctcaaactcatttatatacaatgtgtacttagctcaaatggtta
gagcatcactcatgtaagttgaggttgtgagttcgactctcacagtacatgaggttgtgggttcaactcc
cacatcactcataccacacttttcacaagttcaaaa
>Helenus-2_PCor-I
ggttatgagcccagatgcttacctgagcgtatccgcttactaaaagagactggatgaagtttgtgaatgc
ttgctctaaagaccataaagcccctataagcctacacacagatcatgggttcaatccccacactgatcac
tctccatcatgtagcaaggggggg
>Helenus-2_PCor-LTR
tgttgaggttaaacctgctaacatgatgtatcaccacagttgggagagctgtgcagttgaacctagacca
gtaacacccaacaccttggcatccacaagcgtctgtagcctagttggtaaaggcagcactctagcatgtg
tctcagctcttagctgaggtcgtgggttcgactcccatcagacacatcttcattttcacagtctctaca
>Helenus-3_PCor-I
ggttatgagcccagcgctaccacgtgacttctgagagtattatgttgccttgtcatgataaacccctaca
aagcatggggggc
>Helenus-3_PCor-LTR
tgtgaagatgtggttctgcttcatatggcttcatcatattcactggtgtctacattcatatcacctgtca
ctacaggctccacccatcattcaagggtactcatttgacaccagtggcatgtatttacccacttccagcc
attcatgtacaagcgtccttagtacagtggttagtacacttgacatggatataagtgacgtgggttcgac
tcccacaggacacataatattttaagatgtttcaca
>Helenus-4_PCor-I
ggttatgagcccaggtagcgcatgctgctcaaatgaacttggaaagattggaagcatcagctagcaaccc
tgcatcaagcacgggggaa
>Helenus-4_PCor-LTR
tgttgaagtgtcaatctcggcactgcttgatacacattgcttaacacatccatgtgagacttccaaacag
cattggaggcaatacatcatccactagcacacatcaccacatgtgttcaacatagctatgcgtacttagc
tcaatggtcagagcatcactcatgaatgctgaggttgtgggttcgagtcccacagtacaccacctttctt
ttcacttgttcaata
>Helenus-5_PCor-I
gkttatgagcccagttcagcgttgatgtgctgcgcacctgggatgagcctctggagacgtagtgggacta
cccgggtgtttggtgtacggggg
>Helenus-5_PCor-LTR
tgtgtagagatgtgtatacacctcacactgtgggaatagctcagtggtagagcaacccagcatgcatcgg
gtagacgtgggtttgattccccctttccgcactagtctttatctcgctctaca
>Helenus-5B_PCor-I
ggttatgagcccagcgttgatgttgctgcgcacctgggatgagcctctgggagacgtagtgggactaccc
gttgtttggtgtacgggggtg
>Helenus-5B_PCor-LTR
tgtagagatgtgtatacacctcacaccgtgggagtagctcaatggtagagcaacccagcatgcatcgggg
agatgtgggttcgattccccctttccgcactagtcttttaactcgctctaca
>Helenus-6_PCor-I
ggttatgagcccagcgctagctcctagcacaagctttagtcccctcactaatcatggggggagcagctgc
atagctacatggattgatggggggcctccctaattcggggtctctgatgcttggcgtaggcggggg
>Helenus-6_PCor-LTR
tgttggagcctctgtacgccatgcatcagacggcttagctcagtggtagagcaggtctgtaccatgactg
tgacatgggttcgactcccatagttgtcctgtcttttca
>Helenus-7_PCor-I
gatttacagtctcgtagctcatcagtgtactgaattgaacattggctaaacccttgttaattgatattca
tgctcccatatattacttcatttgggcatgaagcaaggggggc
>Helenus-7_PCor-LTR
tgttggaattgatggaatatgtgcttcatgcccaatatgtgtggctgagccatatcattgtatcatccaa
cagttacttgtaagaccaatgtgtgtttagctcagcggtattagagcagctctcatgaatgtagaaggtc
gtgggttcaaatcccacaacacacaattctttacacttcttgaacatttaca
>Helenus-8_PCor-I
gatttacagtcttggctctttgagcagatatgcctgcaggggggggatgacccattggtggggtctggag
ccaaagagcatccagattctgggtgca
>Helenus-8_PCor-LTR
tgtcagatattgaatctgggtgcatagactttgtagcttagtggtaaagcaggcacctagagttagccct
ttcccgggtttgagtcccggtggagtcattccttttctgaca
>Helenus-10_PCor-LTR
tgttatattccattcctgctctaagcactctgacacccactctttgtcagacttgatgattctgawatag
tgataagcaacgtcaataagacttatcatcccaggattccatacaagcataacggcggatcatgtctaga
ctaaatgagcccaacatgcatcagcgcacttagcttagtggttaaagcatcactcatgaagtttgaggtc
atgggttcaactcccatagtgcacatccattttggattatgaca
>Helenus-11_PCor-I
gatttacagtctcgagctcaatgagccgtgcgtacctgcaggggaatgagcccaccggtggggtctggag
ccaatagagcatccagattccggcagca
>Helenus-11_PCor-LTR
tgtcagactttgaatctgtctgctagcggctttgtagcttagtggtaaagcaggctcctagagttagtct
cacccgggtttgagtcccggtggagccatccttttctgaca
>Helenus-1_PNov-I
ggttatgagcccagcgctgtatgcggctgcgtatctgggatgagcctctggaaggtgtagtggttcctag
cccggtgtttggtgtatgggggggg
>Helenus-1_PNov-LTR
tgttgaggttggtacacctcacacctgtggatatagctcaatggtagagcagcctagcatgcatcaggta
gatgtgggtttgagtccccctgtctgcactagccttttaacttgctctaca
>Helenus-2_PNov-I
ggttatgagccagcgccactgcgtgatctctaaagtattatgttgtcttggttatgataaacccctctca
aagcacggggggc
>Helenus-2_PNov-LTR
tgttggattgtggttctgcttctctaggctttatcataactgctggtgtctaccatattatcacctgtca
tttacaggctgtcacccaccaattgggtatttcatagacaccagtagcattcattgacccatccacagtc
attcatctccaagcgtccttagtacagtggttagtacacttgacatggacataagagacgtgggttcaat
tcccacaggacacatattcttttcagagtttcaca
>Helenus-3_PNov-LTR
tgttgaagtgtcaaactaggcactgcttgatacacattgctaacacatccatgtgagacttcctaacagc
attggaggcaataccatcacacaagctgtacataaccaatgtactcaccacaaaccaacacattagcaat
gcgtacttagctcaatggttagagcatcactcatgaatgctgaggttgtgggttcgagtcccacagtaca
ccaccttccttttcacttgttcaata
>Helenus-4_PNov-I
ggttatgagcccaggccgctacacactgtgcgagctcccggggtagggattgaggtggtagttgtaggct
agtttgaaaagggtgtgactgtacgccgcagcggtttcacggggtacggggg
>Helenus-4_PNov-LTR
tgttggatataccccgtgctcccgtgcggacttagctcaatggtagagcaccttgcatgtactgaggggt
tgcaggttcgagtcctgtagtccacatccttttaca
>Helenus-5_PNov-I
ggttatgagcccagatgcttacctgagcgtatactcgcttacataagagacttgaatgaggtgtgaatgc
ttacgtaataagtccataccccctataagactacactctcctgggttcaattcccactctctacatgggt
tcaatccccacactctgggtctcatccccacactctgggtctcatccccacactctgggtctcatcccca
cactctgggtctcatccccacactttccagtttgggttcaacccccacaactgatgatcacttcatgtag
caaggggggg
>Helenus-5_PNov-LTR
tgttgaggtacaagttagtgtgctaccatgatgtatcacctcagttgaaccatgaccactactgcccaac
caccatggcaaccacaagcgtctgtagcctagttggttaaggcagcactctagaatgtgtctcagcatwg
ctgaggtcgtgggttcgagtcccaccagacacatcttcattttcacagtctctaca
>Helenus-6_PNov-LTR
tgttgaggttaaaatctgctctatgcagactgacacccaaagattataagtcttggacctggtaacatga
caagcagtgcaaacgcacatcaaagacttgatcccagaagttcacaagcatacctttggtaaccgtacag
taatgttaacttcagcctgcaaaataagcgtctgtagcctagttggttaaaggcaacactctagcatgtg
tctcagttatactgaggtcgtgagttcgaatctcaccagacacaactacattttggattctaaca
>Helenus-7_PNov-LTR
tgtagaggtgtatattgggtacacctaccacctgtggatgtagctcaatggtagagcaacccagcatgca
tcggggagatgcgggttcaattccccccgtccgcactattcattttatctcgctcttca
>Helenus-8_PNov-I
gatttacagtctcggtctctaatgagccatgcgtacctgtagaaggaagagcccaccggcgggtctggag
ccaaagagcatccagattccgggagcatgtcagactttgaatctggcagctcatggcttcgtagcttagt
ggtaaagcaggcacctagagttagccc
>Helenus-8_PNov-LTR
tgtcagactttgaatctggcagctcatggctttgtagcttagtggtaaagcaggcacctagagttagccc
tttcccgggttcgagtcccggtggagcctatcttttctaaca
>Helenus-1_PSor-LTR
tgttgaaatcttgtaatccacagtgtcttaaaaatatattggcctgtgtgaaacttaattctgtgagctt
atgtatccaaatgagatcaagccatactttctaaaatcaacacatcaggcacagacttggtagcctagtt
ggtaaaggcagcacttctagtatagtgtcttagcttctagctaaggtcgctggttcaaatcctgcccaag
ttgatctttcttgctaaatgtctgaaaaatgcaatgttaattttcaca
>Helenus-2_PSor-LTR
tgttggagtgtggttctgcttctctaggcattatcataactgctggtgtctattatattatcacctgtca
attacaggctaacaccctccaaatgggtatttcatagacaccagtagcattcattgacccatccacagtc
attcatctccaagtgtccttagtacagtggttagtacacttgacatggacataagagacgtgggttcaat
tcccacaggacacatattcttttcagagtttcaca
>Helenus-3_PSor-LTR
tgttggagttgaaatctgctctatgcagactgacacccaaagattataagacttggacctggtaacatga
aaagcagtgcaagcgcacatcaagacttgatcccagaagattacaagcatacctttggtaaccgtacaga
aatgtcaacttcagctgcaataataagcgtctgtagcctagttggttaaaggcagcactctagcatgtgt
ctcagttatactgaggtcgtgagtttgaatctcaccagacacaactacattttggattctaaca
>Helenus-1_PuAra-I
ggttatgagcccagggttcctggcaatttaagaattgctgcaatagggaactataaaatcactcaaaatg
aagttgttatatatttggttataatcctgcataaagcaaggaggag
>Helenus-1_PuAra-LTR
tgttggaacaaaatatgctctatacaagcttacaaccaaagtagttgaagcaaacagaggcatttgacaa
ccaattgtaagactttgacctgcaaagaccagggtgatatcaaagcatattggtaatgatcaataacata
ccacacccaccaaatgtgcacttagctcaatggttagagcatcactcacgttaagaagttgaggttgtgg
gttcgagtcccacagtgcacaactttcattctcgagttgataaca
>Helenus-1_PPol-I
tggtagcaagagttatacagtcacaaagactgcagcctaacagctttcaaaaataacaatccgtctttat
caatgaaatcaaatggttgagtccctgctcaaagcacagagggg
>Helenus-1_PPol-LTR
tgttagattacataattgctatgagcagttcattgactggtatgtgccacccacatcatagaatgctggg
ataagtacacctcttccggggtgatcagccaaatagctatgaatcaacagctccttactcaacagcgcac
ttagctcaattggtaagagcatcactcatataaagagtctgaggttgtgggtttgaatcccacagtgttc
atttgttttcatatgacttctgaca
>Helenus-2_PPol-I
ggttatgagcccagcactgcagctgtagcatcctgattcacgctgaatatcacgctataaaattgaataa
aagacacatgactatggggtaaaaagggcgcgccaaatgggtgcttggtgtatggggggg
>Helenus-2_PPol-LTR
tgttgtgatgtacaccttgcaccaagcggttatagctcaatggttagagcatcccgcatgcaatgggcag
atgtgggtttgactcccactgactgtgttaccttttccccgtcattaca
>Helenus-3_PPol-I
tggtagcgagagtcttcagccaaacggcgcaccctaacaggtggaaaaagacaagatgaccagaaccaac
ttgagttgtgaatggctgtatgcaccctgcacagagcaagggggag
>Helenus-3_PPol-LTR
tgttggagtcaaatctgctcttatgcagactgccacccaagggttctaagtcttggtactgaaagcctga
acagcattgtcaaacgacacatcaggtctttacagctaaatccaagcaaacccttgttgagtggacaggc
acaatggcccatccggcaatggcgcacttagcttagtggttaaagcatcactcatgaatgttgaggtcat
gggttcaaatcccatagtgcacaactacattttggattctaaca
>Helenus-4_PPol-I
ggttatgagcccagagcctacctgagcgtatacttgcttacttatgagacttgaataagatgtgaatgct
tcctgtaagaccatcatcccctgtaagcctatcacgggttcaatccccacactgatcacactttcacctg
ggtatttccatacctatttctacatcacgtagcaaggggggg
>Helenus-4_PPol-LTR
tgttgaggttaaacctgctaacatgatgtatcaccacagtacggaggctgtgcagttgaacctagaccag
taataccaaacaaccctggcagccacaagcgtctgtagcctagttggtaaaggcagcactctagtatgtg
tctcagtctatctgaggtcgtgggtttgactcccaccagacacatcttcattttcacagtctcaaca
>Helenus-5_PPol-I
ggttatgagcccagcgctacctaagcgcccatcatgagtgtgatcttagcatgttgccttgcttccttca
ccctacattcagcacgggggtg
>Helenus-5_PPol-LTR
tgttgagatatgatctatgctttcatgcagtcttcaggacctcagtccctgcatgcttgtagttggttac
tcattcatcatatgtcctcacaaagtgacattgtcattgacctctacaagcatatcttgatcactgggaa
gcaagcgtccttagtatagttggtagtacacttgccatgcacatgagagacctgggttcaattcccagag
gacacatgttattttcacattcttaca
>Helenus-1_UTr-I
ggttatgagcccagagcctacctaagcgtacttccgcttacaattgagacaaaaactgaagttgtgaatg
cttacatgtaagaccactatacccctataagactacactagatcacgggttcaattcccactctgatcat
cctacttgggtttaaaatcccactctacacagtccatccagctttatcctgaaatgactgttcctcatca
tgtagcaagggggag
>Helenus-1_UTr-LTR
tgttgaggtgttctatagtgtgctaccatgatgaatcaccacagcctggagaactgatgagttgaaccat
gagacctatcacccaaccattcctggcattacaagcgtctgtagcctagttggtaaaggcagcactctag
catgtgtctcagctctgctgaggtcgtgggttcaactcccaccagacacatcttcattttcattgtctca
aca
>Helenus-2_UTr-LTR
tgttggaattgttgacatatgtgcttctatgccccaaagagtggttgagccatatgagttgttaaccaac
aaaatcaccaataagaccaacagtgtgtttagctcagtggtataagagcagctctcatgaatgtagaagg
tcatgggttcaaatcccataacacacaattcttttcacaagagtaaaatcaaca
>Helenus-3_UTr-LTR
tgttgtagcctctgtacgccgaccatcagatggcttagctcaacggtagagcaaggtctgagcatgacta
tgatgcgggttcgactcccacagtcatcactatcttttccatgcctttaca
>Helenus-4_UTr-I
ggttatgagcccagtctattgtgtgaaatctggagtattatgttgccttggttatgataaamcccttaca
aagcatggagggc
>Helenus-4_UTr-LTR
tgtcaggttgtggttctgcttcttatagctttatcataactgctggtgtctacaattcattgacctgtca
ctacaggtttcacccaccatttgggtactccattagacaccagtagcatctattgacccaactgcagcaa
tcatctccaagcatccttagtacagtggttagtacacttgaaatggacataagagatgtgggttcaattc
ccacaggacacataatactttatgatctttcaca
>Helenus-5_UTr-LTR
tgttgaaatattgtaatccacagtgctatggggaacacttgtgtgatattataactataagtggtcttat
gaatccaagagcaagaacaagccacattgtctaaaatgaacacatcaggaaatgacttggtagcctagtt
ggtaaaggcagcacttctagtatagtgtcttagcttggaatgctaaggttgctggttcaaatcctgccca
ggtcaatattttctgctaaatgtctgaaaagtgcttgttaattttcaaca
>Helenus-6_UTr-LTR
tgtggtatataaatctgctcttatgcagtctgccacccaatggattacaagtcttggccctggtaacatg
acaagctttgcaaatgcatatgagacttgatcccaggacatccaagcatatctttggtaattggacagta
aaaatacacaacttgcaacagcgcacttagcttagtggttagagcatcacacatgaatggtggtagcgtg
ggttcaattcccacagtgcacaactaaattttggattctaaca
>Helenus-1_UVF-I
ggttatgagcccagatgcttacctgagcgcttcccgcttacaatagagacctgatgaagttgtgaatgct
tacttgtaagtcctcctccctgtaagcctacacatcacgtagcaaggggggg
>Helenus-1_UVF-LTR
tgttgaggtgacgatgtgtgctaaccgtgatgtatcaccacagtcttgaaattctgtcggattgacccac
aagcactaccacccagcaacctggcagccacaagcgtctgtagcctagttggtaaaggcagcactctagt
atgtgtctcagctatgctgaggtcatgggttcgactcccatcagacacatcttcattttacagtctctac
a
>Helenus-2_UVF-I
gattaacagtcgaagcgctctacggggcctcttcttatctctagatagtgagctcaccagcggaatcctg
aggccaaagagctaccagattccsggggcg
>Helenus-2_UVF-LTR
tgtcagatttgaatctgctcgctcatggctttgtagcttagcggtcaagcaggcacctagagtagccctt
acccaggttcgagtcctggtgaagccttatcttttctaaca
>Helenus-3_UVF-LTR
tgttggaatcaaaagattaatgctttgtgcatttgtattgaacacacaacaaagtgatacatctacagta
tagccacactcatcataatgagtagtgagctgaatctgagtgatcaacctcacttgtacatatttgtaat
atgaaattgaatcccaacagcacacttagctcaatggttagagcatcactcacgtaaagaagttgaggtt
gtgggttcaagtcccacagtgtacaacttacattttgatggataaca
>Helenus-1_AuPs-I
tggtagcgagagttagttgcttcaataaacactctagcgagtggaagtagtccattttccaaattggaaa
atctcccgaaatatccagaatccatcaaatatgacgttgcaaccctgcacagagcaaaggggag
>Helenus-1_AuPs-LTR
tgttggagcatgttatagctgctcttaagcatgcttgcacacctgctgcaccatgattaggcagggctaa
tacatagtcaaagcaggcatggcttcttcactcaccgctcatctgcaacgagcacttagctcaattggta
agagcatcgctcatgaatgtcaacgatgagggttcgagtccctcagtgcttggtattcttggattaaggt
tgagagaccgaaactaactctgtca
>Helenus-1_MLP-LTR
tgttgagctgttggaagtgtgcttgcatgattaatcacttgcagtctggaggagctgtattgtagagaca
tgtacccaccacagtgacaacattggcaacacaagcgtctgtagcctagtggtaaaggcagcactctagt
atgtgtctcagttagcactgaggtcatgggttcgaatcccatcagacacataattacattttaccatctc
tgaca
>Helenus-2_MLP-I
ggttatgagcccagtatgcgttaaaaagcatcctgtcagggaagtctgtgattagccacccaacacatgt
atctacatatcacagatcatgggggga
>Helenus-2_MLP-LTR
tgttgatgtatgatcatttactgatccatgccatgtagctacacacatgtgactacatcacactgaactg
gtcctatcccagttcatactctctgtacacatacatacagttgcatggccatcacatctggtacaagact
ggatagcctagtggtaaaggcaacactctagcatgtgtctcagctaatactgaggtcccaggttcaaatc
ctggtctagtcactttcttttctgacccgtaactctaaca
>Helenus-3_MLP-I
ggttatgagcccagatgcgttcacaccatctacctaagtcagttaagtaatgtgtactcttgcccctaca
agtacatacagtacagatcaagggggaa
>Helenus-3_MLP-LTR
tgttggatatgtgatatgttctgtcctatatgtacacttcctacggctaaggttgtcagtgccactcgcc
attccgggttgccatctcagtgttaggcatgtttctccacaccacattcacttggacacgcgcacttagc
tcagtggttagagcaccctcctagatatagggatcaggttgtgggttcgagtcccgcagtgcacattttc
ttttctgacattccaata
>Helenus-4_MLP-I
tcattttattgttccaacaggttatgagcccagatgcctagcgtatgcgctttccttaggaacatatgaa
tatgatgtaaagctgatgtcatataaacttacttgtcataagtctatccgttaaagtgattaacccttac
agtacgcagcaagggggtg
>Helenus-4_MLP-LTR
tgttggagtgtatgttgttatgtgctcacgtaactgtaccggtacaactttatataggggttttagtccg
ctatgttgatactaggagccatacctgcctccccacatgattggcatacagcgtctatagctcaatggtc
agagcactcatctggattaagagggttgtgggttcgagtcctactagacaca
>Helenus-1_MAec-LTR
tgttggatatgtgatatgttctgtcctatatgtacactccgtacggctaaggttgtaagcgcatataagc
cattccgggttgcctactcagtactaggcatgtttctccacaccacattcacttggacacgcgcacttag
ctcagtggttagagcaccctcctagatatagggatcaggttgtgggttcaagtcccgcagtgcacatttt
cttttctgacatttcaata
>Helenus-1_MMed-LTR
tgttgagctgttgaatgtgtgctcgcatgatgaatcacttgcagtctggaggagctgtattgtagaacca
tgcacccscttcagtgacaacattggcatccacaagcgtctgtagcctagtggttaaaggcagcactcta
gtatgtgtcccagttcttctggggtcatgggttcgaatcccatcagacacatattttcattttatcacct
ctaaca
>Helenus-1_CroRib-I
ggttatgagcccagagcttacctgagtgtatcttgcttataattgggacatagagaggtgtgaagcttgt
gtgacctaagtccataatgctcctgtcagactgtacatgtcttcttctwcatcatgtcagcaaggggagg
>Helenus-1_CroRib-LTR
tgttggggtgttgtaagtgtgcttccatgttgtatcaccattcacagtctaagggagctgttgagttgag
ttgaaccatgtgatagccattacacctgcaagcctggcagtcaccaagtgtgcgtagctcagcggttaga
gcatccctccggattgaggtggtcatgggttcaaatcccattgcacacatctttcttgtcccaaca
>Helenus-2_CroRib-I
tggtagcgggagtggaagataacacactgtcagtgtaaccctaatatcctaatatcctatgtcttggatt
aggggatg
>Helenus-2_CroRib-LTR
tgttgtgatacagtaatccaacacataggatttgatgtcccaagtgtacttagctcagtggttagagcat
ccgcctagtgtttggaggtcgcgggttcaaatcctgcagtgtgcattatcttttaagatctgtaacttaa
ca
>Helenus-3_CroRib-I
ggttatgagcccagagcctacctgagcatatcccgcttacaatagagacaccacactatgtgaatgctaa
caagacataagtcccattgctcctataagactgctaaaaacacatcatgcagcaaggggggg
>Helenus-3_CroRib-LTR
tgttgaggtgtagaaagacataagtgtgcttacatgatgtatcaccacagtctgggggagctgtcgagta
gaatccatgagcactaccacccatcacctaggcagtcacaagtgtctgtagcctagtggtcaaaggcagc
actctagtatgtgtctcggctatcatgctgaggttgtgggttcaaatcccaccagacacatagtgatgtt
ttactgtctctaca
>Helenus-4_CroRib-I
ggttatgagcccagcgttaccgctgtcagattaggtttggctaggctacccaacacgtgactctacatgc
acagatcatgggggga
>Helenus-4_CroRib-LTR
tgttgaagtgtggtcaatacactactgatccatgctatgtacactacacactcagttgactaaccaactg
taccagttgcatagctcttcacatctggacaccgactggatagcctagtggtcaaaggcagcacttctag
cacagtgtctcagcttatgatgaggtcccaggttcaaatcctggtctagtcattccttttctggcacata
actttaaga
>Helenus-5_CroRib-I
ggttatgagcccagagcttacctgagcgtatcctgcttataatagagatgaggagcactatgttgaagtg
acataagaccacataaaccccaaatgaatgcttgttcacatcatgacagcaaggggggg
>Helenus-5_CroRib-LTR
tgttgagatgtagaccaatgtatgcttacatgatgtatcaccacagtatgagggaactgttgagttgact
ccatgagcacatctacacacatagaaagcacctatggcagccacaagtgtctgtagcctagtggtaaaag
gcagcactctagtatgtgtctcggctatcatgctgaggttgtgggttcgaatcccaccagacacatagtg
acattttaccatctctaca
>Helenus-6_CroRib-I
ggttatgagcccagcagtgcttgctgcatatcttcatgagtcagttaggtctatgtgtgctatggcccct
tgtacaactkmaagtacagatcaggggggag
>Helenus-6_CroRib-LTR
tgttggtatagtgacatgttctatgctttccgtacaaacagaattcagaccaaaggttgtaagtgcatcc
tgccattccgggctgtcaagactgtacatgcatagatccccacttaacacttgattgaacatgcgcactt
agctcagtggttagagcacccttctagagtttggggaaaacaggtcatgggtttgagtcccgtagtgcac
atatacttttctgmcttatgaca
>Helenus-7_CroRib-I
ggttatgagcccagatgcgctatgcgccctgtgaatgagcatagataaagttatggttggatacctcctt
acatatggatcaagggggtg
>Helenus-7_CroRib-LTR
tgttgatgatgtaatccatcagtggagatctggtcccacagagtgacttgcacactgtatggaggtgggg
atctggtctcaaagagaggcttgcacaccacatccaacactccggatattggtcagatagccaagtggtt
aaggcagcacacctagaattgtgtctcagctaacactgaggtccctggtttgaatccgggtctgatcatt
tcttttctatgttcatca
>Helenus-8_CroRib-I
ggttatgagcccagatgcgctaaggtagtgcgggagcctaatagcatgggggggtgtcagagttgcctgt
aaaaccatagtatggtttatggggggg
>Helenus-8_CroRib-LTR
tgttatggtgtaaaccatactatggggttagtgagagccgtgccagccgaggtagtgagatagagtgttc
cggtggtagcgatgtatccttgacacataggtatggccatagacatccagtgtagatactggttaggtag
cctagcggttaaggcagcccatacgagttgggtccgagtacagacgcagtacttggtcgctggttcgaat
ccggctctgaccatcctcttttgctattata
>Helenus-9_CroRib-I
ggttatgagcccagcgctctaacacatcccgcgcgcacacacgcacgcacgcacgcacaacgatttatgt
aacgacaatacgcgataacctgtagttccaaaaatggtggggggcccttaagctgtacaccacatatagg
gtatggtttaggggggg
>Helenus-9_CroRib-LTR
tgttgtgacctgagggtcacatggtgtaaaccataccctataggtacataggggaacacctgagagcact
ggtcaggtagcctagcggttaaggcagcccatgcgtgttgggtccggatccattggatctggtcgctggt
tcaaatccagccccgaccatcttttggactacaata
>Helenus-10_CroRib-I
tggtagcaagagtcaggaatagtgctgtgctaaccatcagaccctactatagtctggtcttctgtctgca
gcaagggggag
>Helenus-10_CroRib-LTR
tgttgggataagtagtgtgctgcttatgacataagagccatgtgagccagtcagcttaggcacataccca
cacacagttgttgaccaccaacagtgcatttagctcagttggtaagagcacccttctagtttatgggtta
aggtcgtgggttcaaatcccacagtgcacactatcttttagacctcaaca
>Helenus-11_CroRib-I
ggttatgagcccagtagcctggcatctcgcttcaatagggacataagatgttgatgcttatgacatgtga
aactccttgtgtaagactactgtacgcagcaaggggggg
>Helenus-11_CroRib-LTR
tgttgggatgtagtgttatgctacatacagtatcattactgtgccacgttactacatgtgggtcagttga
agcctgacctagtgagctgttgattgctacccatacccatataccttcattgtcattaagcctccgtagc
tcagtggtataagagcagtcattctggtgtcagacggtcatgggtttgaatcccatcagagacatctttt
atatgttcctaca
>Helenus-12_CroRib-LTR
tgttagggatacctcatactaggttgtcggagcacacatgaccacgggatgtggtggtatggggttggag
aaccggctggatagcctagtggttaaggtgtcacatacgagttgtgtcccacgtaaagggtccttggttt
gaatccaagtctagtcactacttttggtagtttacgtcttaaca
>Helenus-13_CroRib-I
ggttatgagcccagatggcgcctaccatcataactgaagacttattaggtttgtgcactatgtccccaac
attgctttcatgtctatactgcatagagcaaggggggggggg
>Helenus-13_CroRib-LTR
tgttgagatattctgcttctatgcagtctaggattacatccaggtgtacaaccagtacatatatctccca
agacacctgattcccacacacacttagctcaatggttagagcatttggacctagaaagccaaaggttgtg
ggttcgagtcccatagtgtacacttatcttttatggacttcaaga
>Helenus-14_CroRib-I
ggttatgakcccagtgcgcatgcacttgccgagatgattcaggttgattggattgccccttacacagatt
acgggggaa
>Helenus-14_CroRib-LTR
tgttgatgtttctataatctgcttcatgttaaagtgatccaacacccttactcttacatggtttctgctg
tctccaattgtgatccagaccatatcacaagggttgtttgctgcctcctacacataagccatcacattgg
aaatgaccggatagcctagtggttaaaggcagcacatctagcattgtgtcttagcttacatgctgaggtc
ccgggttcaaatcctggtctggtcaatctttattgtctcaca
>Helenus-15_CroRib-I
ggttatgagcccagcagtgcttgctgcatatcttcatgagtcagttaggtctatgtgtgctatggcccct
tgtatccttgtacagaaagtacagaacaagggggag
>Helenus-15_CroRib-LTR
tgttgctatagtgacatgttctatgctttctgtacaacagtactcggacaccgatgtaagcgcacatgcc
attctaggttgtcatgactgtacatgcatagatccccactctacacttgattgaccatgcgcacttagct
cagtggttagagcacccttctagagtttggggtaaaataagccatgggttcgaatcccatagtgcacata
catttttctgacttgtgaca
>Helenus-16_CroRib-I
tggtagcaagagtcagttaggattgattagatcaccctaacatctcacagatcaagggagga
>Helenus-16_CroRib-LTR
tgttgatgagtggtcatatgcttatgatccgtgccatgttaaagtgatccacacctacacttaggttgtg
ctgcctcctacacattcccatcactctggatacagactggatagcctagtggtaaaggcatcacattgac
attgtgtcttggcttacatgctgaggtcccaggttcaaatcctggtctagtcaattcttttctgacctca
tgtcacaaca
>Helenus-1_HemVas-I
ggttatgggcccagcgttatctggctaatccccaggctgcggtaaggtagttgcctagtcagctcggtgc
acggggggg
>Helenus-1_HemVas-LTR
tgttgtgggtacacctcgcactggtttccttagctcagtggttagagcaactaacatgtcataagtggtc
acaggttcgactcctgtaggggacactatccttttcctccttaata
>Helenus-1B_HemVas-I
ggttatgggcccagcgcatatggcttaacaagcacgctgcggtagggggttgccttagcaggctcggtgc
acggggggg
>Helenus-1B_HemVas-LTR
tgttgtggttgcacctcgcactggtttccttagctcagtggttagagcagctaacatgtcataagtggtc
acaggttcgaatcctgtaggagacactttccttttccaccttaaca
>Helenus-1_AB-LTR
gtgttaggtgatgacaggacaagtcacctgacagttcggagctctgtgctctcacataatctgtactgtg
cctcagcccctgcagcaggccctcagtcgtgggttccacctctaggcctaagatgtatacatataacatc
ttagctactatataccaagatcatatagctcagtggttagagcttcctagtgcaattgggatggtcccag
gttcaaaccctggtgtggtcacttttctatcttgaca
>Helenus-1_CCin-I
tggtagcaacaactgtgtcgttggattgaaagcaatcggcttaagggggtg
>Helenus-1_CCin-LTR
tgttgagatcagtaatccgattgctatctctaccaggtatacggctcacatgctatctctagcatacgcc
gagctcacatgcaatctcttgcatatgctcaatacctgtatcacactacgttgaactagaccggatagct
cagtggttagagcatccacctagtgttgggacggtcctcggttcaatcccgggtctggtcgttttctttc
caaagatcactacgtgatttttcaca
>Helenus-2_CCin-LTR
tgttagattgtgaatatgtcactctgttgactgcactctctaatcatggtcagggtccctgaacatgtgg
cataagcccaacctgtggcatagcccccttgtggcacagcccaacgtggcataagccccttcaaacccat
cctaggaggttatacttcctcctactcctgctttgaacaagaccatatagctcagtggttagagcgtccc
tcatgtgtagaggaggtctctggttcaaatccggatgtggtcacttttcccttttaaca
>Helenus-1_AmAr-I
tggtagcagcacccgccttcatgattactgttgggcacaagtggcgagtgcctaagatcacatcaggcct
ggtcttacgggggtg
>Helenus-1_AmAr-LTR
tgttgaaataaggctaagccctggcctgttgcacacaatcagagctcggtgatattctctatatcaacta
ccaacctgttcccactatcggacaggtagctcagttggttagagcacccttctagaatatgggaggtcct
gggttcaatccccggccagtccactttgtgtttcactttatgactgaaggtccctctgtgttttcaaca
>Helenus-1_MLe-I
ttacacacacacagtcaccccgtgtagcaagtgaattggatgtacagctgtgatatcgataatagacctg
gtcggtaaaattaaggagagcagggcc
>Helenus-1_MLe-LTR
tgggtagcttagtggttatagcaacagtctggattactggaggtcgtgggttcaattcccgctccagtcc
cctcgccttattttccaaccggtccctgattgattcacatgccagatcctgtagctttgcgtttgcttgc
tcacaacccccaattaacattatcacagacaccccggttgcaagttggccttatatggcagtgctgtaca
ttgtacaagcaacagtgtgtaaaaacacttggttcttgcttccaacaacatttaca
>LTR1_LCh-I
atggcgcccaactcgatggcttcgaatccactgcccaggataatctcccgtcagagcgccacctaacagt
ggactgagctcggggacgatctccaaagtggcaggaggggaa
>LTR1_LCh-LTR
tgtaatgaaccaggttaaagataacagagcttctactgactgagctagtgggagcgttccctttagctca
atcagtaaagtgtctgcctctagatcagaggatcctgggttcaattcccactgtctccaactaaagtaat
aagatgcatgtttgcattacaattacaataaagagtagacacatgtatgtgttaca
>LTR2_Lch-I
atggcgcccaactcgatggcttcgaatccactgcccaggataatctcccgtcagagcgccacctaacagt
ggactgagctcggggacgatctccaaagtggcaggaggggaa
>LTR2_Lch-LTR
tgtaatgaaccagtttaaagataacagagcttctactgactgagttagcgggaatattccctttagctca
atcagtaaagtgtctgcctctagatcagaggatcctgggttcaattcccactgtctccaacttaaaataa
taagatgcatgtttgcattacaattataatraagagtagacacatgtatgtgttaca
>Helenus-1_AcRu-I
ttggtgtcagaagtgggatgcaggtaccccggtacgcactcgtcggactgtagcctggttagcaagtccg
gggcggacttgaggctggcaggggagag
>Helenus-1_AcRu-LTR
tgtagcgtgcacgggggaaggcagcagtagggctggtaggtgacgtaatcacacacaaagacataagccc
gatatacgctccttgcaagggagccggctcttttgtacagcggtatcggcgctatgctttagtgcgagag
gtcccgggttcgcgcccgccctccgcctgtgtgtggattgcctcgccctgtgtgatgcgcctgcctgcgg
gaaccaagatcgctaca
>Helenus-1_PolSpa-I
ttggtgtsagaagtgggacgcaggtaccccggcacgcactcgtcggactgtagcctggtgagcaagtccg
gggcggacttgaggctggcaggggagag
>Helenus-1_PolSpa-LTR
tgtagcgtgcacgggggaaggcagcagcagggctggtaggtgacgtaatcacatacaaagacataagccc
gatatacgctccttgcaaaggagccggctcttttgtacagcggtatcggcgctatgctttagtgcgagag
gtcccgggttcgcgcccgccctccgcctgtgtgtggattgcctcgccctgtgtgatgcgcctgcctgcgg
gaaccgagatcgctaca
>LTR-11_DR-I
ttggtgccgtgacccggatgggagtgaggtttaggggggtgag
>LTR-11_DR-LTR
tgtaacggaggccagctagtaagtgctgtgcaggtaaacctcactcctctgacctctaaaggtgctctag
cgacagacgctagaggccatggtctttagcctccttgttagagcaaccgactcccatgcggaaggtcgcc
ggttcgataccagctcggagcgggttgggtggtgtaggaccggcggggttaca
>Helenus-1_CCa-I
ttggtgccgtgacccggatgggagtgaggtttaggggggtgag
>Helenus-1_CCa-LTR
tgtaacggaggccagcgagtaggtgctgtgcaggtaaacctcactcccctgatctcaagagacgcactag
cgactgacgctagtggctgcagtcatttagcctccttgttagtgcgtccgcctcccatgccggagacccg
ggttcgaggcccactcggagcgaggacgaggtgtggcggtgaggacccgggagagaggggttaca
>Helenus-1_CaAu-I
ttggtgccgtgacccggatgggagtgaggtttaggggggtgag
>Helenus-1_CaAu-LTR
tgtaacggaggccagcgagtagtgctgtgcaggtaaacctcactccccgatctcaagagacgcactagcg
acagacgctagtggctgtagccatttagcctccttgttagtgcgtccgcctcccatgccggagacccggg
ttcgagccccgctcggagcgagtgcgaggagcgtcagagaggacccgggtgagaggggttaca
>Helenus-1_CuAl-I
ttggtgccgtgacccggatgggagtgaggtttaggggggtgag
>Helenus-1_CuAl-LTR
tgtaacggacgcaggccggtaagagctgtgcgtgtaaacctcactcccctgatctcaagaggtgctctag
cgactgacgctagagactgcggtctttagcctccttgttagagcgcccgactcccatgccggcggacccg
ggtttgagtcccgcttagagcgggcggttcgaacaggaggggttaca
>Helenus-1_OnMa-I
ttggtgccgtgacccggatgggagtgaggtttaggggggtgag
>Helenus-1_OnMa-LTR
tgtagcagaggccagcgggtaagtgctgtgcaggtaaaacctcactccccgatctcaagtggcgctctag
cgactgacgctagaggccgtggcctttagcctccttgttagagcgcccgcctcccacgccggagaccgcg
gttcgaaacccgctcggagcggggcgagtaggaccgcgaca
>Helenus-2_OnMa-LTR
tgtaacggaggccagcgggtaggtgctgtgcaggtaaacctcactcccctgatctcaagagacgtggctg
cagtctttagcctccttgttagtgcgcccgcctcccacgccggagacccgggttcgagacccactcggag
caggcgagtgggacccgttaca
>Helenus-1_PhoPho-I
ttggtgccgtgacccggatgggagtgaggtttaggggggtgag
>Helenus-1_PhoPho-LTR
tgtaacggaggccagctagtagttgctgtgcgagtaaacctcactcctctgatctcaataggcgctctag
cgacagacgctagaggctgcagtctttagcctccttgttagagcgcctgactctcatgccggagacccgg
gttcgagacccgcacggagcggggtgagtaggacccgggtggaggggttaca
>Helenus-1_SquCep-I
ttggtgccgtgacccggatgggagtgaggtttaggggggtgag
>Helenus-1_SquCep-LTR
tgtaacggaggccagctagtagttgctgtgcgagtaaacctcactcctctgatctcaataggcgctctag
cgacagacgctagaggctgcagtctttagcctccttgttagagcgcctgactctcatgccggagacccgg
gttcgagacccgcacggagcggggtgtgaaggacccgggtgagaggggttaca
>Helenus-2_SquCep-LTR
tgtaacggaggccagctagtaagagctgtgcaggtaaaacctcactcccctgatctcaagaggcgctcta
gcgactgacgctagagactgcggtctttagcctccttgttagagcgcctacctcccatgccagagacccg
ggttcgaggcccgcacagagcggggcgagtaggacctggggggttwca
>Helenus-1_GobGob-I
ttggtgccgtgacccggatgggagtgaggtttaggggggtgag
>Helenus-1_GobGob-LTR
tgtaacggaggccagctagtagttgctgtgcgagtaaacctcactcctctgatctcaagagacgctctag
cgactgacgctagaggttgcagcctttagcctccttgttagagcgtccgactctcatgccggcggacccg
ggttcgagtcccgcttggagcggggcggttcgaacaggaggggttaca
>Helenus-1B_GobGob-I
tttggtgccgtgacccggatgggagtgaggtttagggggtgag
>Helenus-1B_GobGob-LTR
tgtaacggacgtaggccagtaagagctgtgcgtgtaaacctcactcccctggcctcaagaggcgcgctag
cgactgacgctagaggctgckgtctttagcgtccttgttagcgcgcccgcctcccacgccggagaccccg
gttcgaatcccgctcggagcgggtcgagtaggaccggttaca
>Helenus-1_TrDa-I
tttgtgccgtgacccggattgggagtgaggtttaggggggtgag
>Helenus-1_TrDa-LTR
tgtaacggaggcaagctagtgtagagctgtgcagtatgtaaacctcactcctctgcctcaaggactctct
agcgacagacgctagagactgcggtctttagcctcctcgctagagcgcccgactcccatgccggaccgac
ccggttcgaagcccgcctggtgcaggtgtggttcgttccggttaca
>Helenus-1_HemWyc-I
tttgtgccgtgacccggattgggagtgaggtttaggggggtgag
>Helenus-1_HemWyc-LTR
tgtaacggaggccagcggtaggtgctgtgcaggtaaacctcactcccctgatctcaagaggcgaactagc
gactgacgctagaggctgcagtctttagcctccttgttagagcgcccgcctcccatgctggagacccggg
ttcgagacccgcttggagcggttgcgagtaggacccgggggggttaca
>Helenus-1_ChCh-I
tacattggtgccgtgacccggatgggagtgaggtttagggggggtgag
>Helenus-1_ChCh-LTR
tgtaacggtagccagcgagtagagtgctgcgcagtgagtatacctcactcccccgacaccttaagaggcg
tactagcgactgacgctagcgcccatgggttttagcctccttgctagcacgcccgcctcccatcccgagg
gtcgccggttcgagtccagtggtatacacaacgcagagcgggtaaca
>Helenus-1_CGi-I
tttggcgcccacgttgggacctgggtattctctggcgggtgagagagattgtttccagaactttgcccca
caggcgttggcactccaggagagtcgggacgcctctttccttggagggggacaatgtggtagagtcagg
>Helenus-1_CGi-LTR
tgtggtagagtcaggtatatggcattcctactagctctggctagtgggttaaccctttagctcgatcggt
agagtgctggactggcgtgccagaggacccgggttcaaaccccagcagaggcaataagtgtctctgttac
a
>Helenus-2_CGi-I
tttggtgccgtgacctgcccctggaactgacaggttaactcctgccaggggaagaacctggggtgatctt
cgagggcgaagatcatttaaggagggaggaa
>Helenus-2_CGi-LTR
tgtagtagttggggctatatggaccgtggatatcggcctgggtagctcagtggtagagctcctgactaga
gttgcaggggtcccgggttcgattcccggtccagccatatgttttcaatattcctcctttcctattaca
>Helenus-2B_CGi-I
gatggtgccgtggccttccttgttcaggcaatataaatataataatatataagtcctgacaaggtgaact
tgtgttgtgtcttcggggtcgaagactatttaaggagggaggaa
>Helenus-2B_CGi-LTR
tgtagtagttggggctatatggaccgtggatatcggcctgggtagctcagtggtagagctcctgactaga
gttgcaggggtcccgggttcgattcccggtccagccatatgttttcattgtatttatatgctcattcctc
ctttcctactaca
>Helenus-2C_CGi-I
tttggtgccgtgaccaacccctggaactgacaggttaactcctgccaggggaagagcctggggtgatctt
cggggacgaagatcatttaaggggggaggaa
>Helenus-2C_CGi-LTR
tgtgacggtcagaccggttcgaataccggcgccagatagctcagttggtagagcacctgactagagattc
agggggcccgggttcgaatcccggtctggtccgtcattatttctcccatcccgttaca
>Helenus-3_CGi-I
tttggcgcccaacgtacaaatcccacggtcactccctaggaacatgtttcacaacatttccttaactcgt
agagttctactcgtaaattcgaggacgaatttctaccaagagggggagta
>Helenus-3_CGi-LTR
tgtcaccgggttaacaggtgtgtgactgtcagtcaatatatcgggtctcaatagctcagtggttagagcg
ctggcacggtacgccagaggccctgggttcgagtcccggttgagacttgacttttcaccacctgtgaca
>Helenus-1_CVi-I
tttggtgccgtgacctgcccctggaactgacaggtagatagacctgccaggggaggacctgggtggaatc
ttcagggtgaagattcttaaggggggaggaa
>Helenus-1_CVi-LTR
tgtaatggttggggtttatcagtactactactagcactgcgctagtgggatatctctttagctcattcgg
tagagtgctggattttaaatctagaggcccccggttcaattcccgcttggggtgaattgtttatttctac
atttcctctctttcccgttaca
>Helenus-2_CVi-I
tttggcgcccatgttgggacctgggttatctctggcgggtgagagaaattgtctccagtacatcgcccca
caggtgttggcactccagaagtcaaggacgactcttaagaaggagggggacaa
>Helenus-2_CVi-LTR
tgtggtagtattagttatatggcattcctactagctctggctagtgggttaaccctttagctcgattggt
agagtgctggactgtcgtgccagaggacccgggttcaaaccccagcagaggcagaaatgtctctgttaca
>Helenus-3_CVi-I
tttggcgcccaacgtagatacccactatatgatattccctgagcatatgcttcacgcatttctcgtactc
tagttagaattcggggacgaatttctcagagagggggaata
>Helenus-3_CVi-LTR
tgtcaccgggtatccaggtgtgtgagagtcagtcaatatatcgggtctcagtagctcagtgggtagagcg
ctggcacggtacgccagaggccctgggttcgagtcccggttgagacttgacttttcaccacctgtgaca
>Helenus-4_CVi-I
tttggtgccatggccttccctgttcaggcatttgtatttaataagtcctgacagggtgaacttgtgtttg
tcgtgtgtgtcttcgagggcgaagactttgtaaggggggaggaa
>Helenus-4_CVi-LTR
tgtggtagttcgggctagatggaccgtggatatcggcctggatagctcagtggtagagcacctgactagt
gatgcaggggtcccgggttcgattcccggtccagccatatattttcatttgtatttctttgtatttgttc
attcctcccatccctactaca
>Helenus-1_SaGl-I
tttggtgccgtgccatgccctggaattgacaggtgaaagacctgccagggatgagcctgggttggggtct
ttggagggccaaagacctttaaggagggaggaa
>Helenus-1_SaGl-LTR
tgtggcggtcagccgggttcgatcgccggtggccagatagctcagttggtagagcacctgaccggagttt
cagggggcccgggttcgaatcccggtctggtccgctgcattttctcctctcccgttaca
>Helenus-2_SaGl-I
gatttggtgccgttgaccacccctggaattgcaggtgaaagtcctgccaggggcaataagaacttgggtt
gtgtcttcgagggcgaagaccatttaaggagggaggaa
>Helenus-2_SaGl-LTR
tgtaatggttagggccgtggatatcggcctggatagctcagttggtagagcacctgactagagatacagg
ggtcccgggttcgattcccggtccagccatacattttctcctttcctgttaca
>Helenus-3_SaGl-I
tttggcgcccacgttgggacccgggtgttctctggcgggtgagagtgattgcccctagaacttcgcccca
caggtgtcggcactccgaaagagatgaggacatctcattctctggagggggacaa
>Helenus-3_SaGl-LTR
tgtggtagtgtaagatacacggcatcctactagcttgggctagtgggttaaccctttagctcaatcggta
gagcactggactggcaagccagaggtcccgggttcgatccccagcagaggcaataaattgtctctgttac
a
>Helenus-4_SaGl-I
tttggcgcccaacgtacaaaacccactatttccttggaacatgcctcacagcatttccttaactcgtaga
attcgaggacgaatttctacaaagagggggaata
>Helenus-4_SaGl-LTR
tgtcaccgggttcacaggtgcgtgaaagtcagtcaatatatcgggtctcaatagctcagttggttagagc
gctggcacggtacgccagaggccctgggttcgagtcccggttgagacttgacttttcaccacctgtgaca
>Helenus-4B_SaGl-I
tttggcgcccaacgaaaataacccactgttcccttggaatatgcttcacgcatttccttaactcatagaa
ttcgaggacgaatttctacgaagagggggaata
>Helenus-4B_SaGl-LTR
tgtcaccgggttcacaggtgcgtgaaagtcagtcaatatatcgggtctcaatagctcagtggttagagcg
ctggcacggtacgccagaggccctgggttcgagtcccggttgagacttgacttttcaccacctgtgaca
>Helenus-5_SaGl-I
tttggtggccagtgtggggggctttgttcaggttacagtgtatgtgtaaattagtaattcctggcagggc
cctagaacttgtgtcttcgaggtcgaagactgtttaaggagggaggaa
>Helenus-5_SaGl-LTR
tgtagaagttsgggctttacggaccgtggatatcggcctggatagctcagtggttagagcacctgactag
taatacaggggtcccgggttcgattcccggtccagccatatgttttcttcgtgcatttctcctttcctac
taca
>Helenus-6_SaGl-I
ttggcgcccaactaaaaaacccacatggtgagtgttgtttatagagtctcgtgtgtgagatttcttaggg
gtaagaaatctcaagaaaaagaagggggaag
>Helenus-6_SaGl-LTR
tgtaacagagtttaaaagtggctatgtgttgtaaatagtgaggccacgctcctactagcactagctagtg
ggttaaccctttagctcagtcggtagagcgttggattttaaatctgagggttgtaggttcgagccacagt
gtggacaccccctagctaatcggtcata
>Helenus-1_PiNo-I
aatggcgcccacgttgggaccggggtatcctctgtgacattaaacatatcctcgtcaaacttgcaaaagt
gcgaccatagctctagatatcgaggacgatatttctcgtggagggggagta
>Helenus-1_PiNo-LTR
tgtcacaggtgtttgtaagacctagccacttgatactaacttggctagtgggaattctctttagctcact
tggtagagtgctagtttcttaaactagaggaccccggttcaaatccagccagggtcagacaatttttcac
attattgtcattgactctgttaca
>Helenus-2_PiNo-I
ctggcgtcgccggtaaatggattttccgccctatcttgatkatgactgtcctttccttaaagcatggatc
accacatgggtggtagcgaccgtaagtccgaagtgcatggatcacccatgtgggtgatagccgtaagtcg
taacgggacaaggacctcaaaattaagatggggaggag
>Helenus-2_PiNo-LTR
tgtggtaaatctaggcagtgttaggcccttgagcctaacgtccggacttttggctcaatggtagaacgct
ggtctcttaatcttggggtcgccggttcgatccccggcctgggccacaaca
>Helenus-3_PiNo-I
atggcgtcgccggaaaaccgatttttccgccctatctgatgatgatgtccttgccctaaaagcatggatc
actcgggtatccgggataccgagtgataggtaccgtaagtcgtattaggaattataagaggtcggcggag
atcgaccggaaataaggacctcaaaattaagatggggaggaa
>Helenus-3_PiNo-LTR
tgtagtaaatctagacagtgttaggcccttgagcctaacgtccggacttttggctcaatggttagaacgc
tcgtctagcaagctgcgggtcccgggttcgattcccggtccgggtcacaaca
>Helenus-1_PiIm-I
atggcgcccaacgtaaatcccacagagaggtggtgggtaggagggttgtcgaagaggggcagggaggccc
aaaattgaaaggggagagtag
>Helenus-1_PiIm-LTR
tgtagtaaactggcgcttgtactagactgggccagtgggacgtctctttggctcactcggtagagcgtcg
gacttaacatcagaaggttgcgagttcgatcccaggtgggggtagtctcgtgttttctaca
>Helenus-2_PiIm-I
tttggtgccgtgagagtgagcctcgggaagaggtagaaccagggctgttgtgttgttgtgaggttgagga
aacctcaaaatttgatgggtggaggag
>Helenus-2_PiIm-LTR
tgtggcagagccggatgtgtatcggcccggatagctcagtggttagagtgcttacctgcaggtatagagg
tcccgggttcgaaccccggtctgggcacatcttttcctaccctactaca
>Helenus-3_PiIm-I
ttggcgacgaggtgaacaattggtgtgtgtgggccagctcgatctgcaggagaggaggcagaaccctgcc
aggggttggagagtggccacacagcggggtacacccacggccctcaacggaaaagggggaaggg
>Helenus-3_PiIm-LTR
tgtagtggttccggtagtagcaggtaccaatagttcagtacaagttctaagactgagctattgggatgtc
cctttagctcactcggcaacgagtctgactgtcacccggacggccggggttcgactcccggagccgggca
cctgcaaactacttca
>Helenus-4_PiIm-I
gtacagtatttggtgccgtgagagtgaacctcatgagttgcttgtggtttagggcaactatgggggagaa
ccagggatttatttgtctttctttgtgaggtttccggttaacaactttgggaaacctcaaaatttggcgg
ggtggag
>Helenus-4_PiIm-LTR
tgtgacggttcgggtatcgtgcccggttagctcagtcggtaagagcgtctgccctgtaagcagaaggtct
cgggttcgattcccggaccggccacattttccattccgcctgtcaca
>Helenus-5_PiIm-I
gaattggcgccaaactaaatgactcaaggtgatgtggagttttgtgtgaggtttccagtgcatggaaacc
tgaaaaattggtggagaggag
>Helenus-5_PiIm-LTR
tgtggcaggaacaggtatcgtgcccggatagctcagttggtaagagcgtctgccctgatagcagaaggtc
tcgggttcgattcccggtccggccacatctttccctctcctgttaca
>Helenus-6_PiIm-I
ctggcgacgaggtgaacaatggcagtgtgctaagtcacacatagcggggacaccaccgcctccttccaaa
aggagataagagtgaaaaaatacggggtacaccaccgtcctcctcaaagaaaggagggaagag
>Helenus-6_PiIm-LTR
tgttgtgggattacgatcctccgatagaccagagtgttaaatgactgggctatcgggttgaccctttagc
tcactcggtaacgctctggcattccacgccaacgatcccggttcaataccggctcggagcacttta
>Helenus-1_MyGa-I
ttggcgcccaacaataataacccacggtagttatagaagaattacctagccaggttaaaatataaatata
aaaaagatgaaaatatattcattatagggtatgatgactcttgaggtgggggaag
>Helenus-1_MyGa-LTR
tgtgacgggattgcttcccttagaaaaacttggtagatacttagtcagccgtaagcggttgagctaagga
agtacttctttagctcagtcggttagcgcgctgccttgtaacacagaggtcccgggttcgagtcccggtg
gagacaagcaattttgtaatgaaattcgtgctctccggttaca
>Helenus-1B_MyGa-I
ttggcgcccaacaataataacccacggttagaagaattacctagccaggttaaaatataaatataaaaaa
gatgaagatatcatcattatagagtataatgactcttgaggtgggggaag
>Helenus-1B_MyGa-LTR
tgtgacgggattgcttcccttagaaaacttagtagatacttagtcagccgtaagcggttgagctaaggaa
gtacttctttagctcagtcggttaacacgctgccttgtaacacagaggtcccaggttcaagtcccggtgg
agacaagcgattttgtaakgaaawtcatgctctccggttaca
>Helenus-2_MyGa-I
ttggcgctgcgagcaattactacttgtacaaacaagtgtatataggtgcctggcagtttgatatggggtc
atggtggttgaccagcggtcataggatgaccatgacatatctaggtggaactggccagaggatttccgag
tagatgtctcggggttgtacaggtagtggacctgtgagttgctcggatggatggtacgcagcccgaaaaa
agaaaagggggaagag
>Helenus-2_MyGa-LTR
tgttgtagacctggagatataaaggtagtctaactagttgagttagggaagatcttctttggctcaattg
gttagagcgctgcctttagatcccgagattgagggttcgaatcccgctggtaccatccatggattttcac
atca
>Helenus-3_MyGa-I
tttggcgcccaactaaaaactccacgatggttatctggagtatagccagggtttgtgttgtttagagtca
tatataaagatatgatgactcttggggtgggggaatag
>Helenus-3_MyGa-LTR
tgtagcggggttgcttcccctcagtacaggtagaacatatatagccagtcttaatcaactgagctaggga
atcgattctttggctcagtgggttaacgcactgactgtcacgcagacgaccggggttcgaatcccggtgg
tgacgatatgaatttgtagagtagatacgtgctctccggttaca
>Helenus-1_MyCo-I
ttggcgcccaactaaaaaacccacggtggttagagaggaattctagctagggtaatgtgtgtgagagtca
taatggtatgatgactcttgaggtgggggaag
>Helenus-1_MyCo-LTR
tgtgacgggattgcttcccttagtaaatctggtagatacttagtcagccgtaagcggttgagctaaggaa
gtacttctttagctcagtcggttaacgcgctgccttgtaacacagaggtcccgggttcgagtcccggtgg
agacaggcgattttgtaatgaaawtcatgctctccggttaca
>Helenus-1_MoPh-I
tttggcgcccagcaaaaaacccacggtggttagaaggagctaaccagggtttgtgtggatattgtgtgtt
gagagtcatacatagcaagtatgatgactctcgaggtgggggaag
>Helenus-1_MoPh-LTR
tgtgacaggacagcctatctacgttgtagtaggtagatatatagccagtaaaaatcgactgagctaacgg
aatatttctttagctcattcggttaggtggctggctgaagtgctagaggtcccgggttcgatccccggag
gtgacattagtcaattttgtaaggagattcatgctctccggttaca
>Helenus-1B_MoPh-I
tttggcgcccagcaaaaaacccacggtggttagaaggagctaaccagggtttgtgtgtgatttgtgttga
gagtcatacatagcaagtatgatgactctcgaggtgggggaag
>Helenus-1B_MoPh-LTR
tgtgacaggacagcctatctacgttgtagtaggtagtagatatatagccagtaaaaatcgactgagctaa
cggaatatttctttagctcattcggttaggtggctggctgaagtgctagaggtcccgggttcgatccccg
gaggtgaccattgcaattttgtaaggagattcatgctctccggttaca
>Helenus-2_MoPh-I
ttggcgctgcgagcacttactaccggtggaaactgggtatcctgaggtgaaaatctgccagttcagtcac
ctgaggtgacggtgttgatgtaaatatgtatatatgtaaatagttgtgagatgaaggcagagaggttccg
agtgaggtcacattccactcggtgagtgagccatatgccactcacgtgttatcagggtgtttccagtagt
aagaacctgcggttctcggcaggatggtcacacccctaaaagagaaaagggggagggg
>Helenus-2_MoPh-LTR
tgtagtgaaactgagatataagggtagcctaactcgttgagttagggaagatcttctttggctcaattgg
ttagagcgctgcctttagatctcgacgtcgtgggttcgatccccaccagtgccatgtgatttgaccatcc
ttgttatttcacaaca
>Helenus-1_BaPl-I
ttggcgcccaactaaataacccacggtgatcagaacaggaaaactggtcgggttgaatgttggtatttga
gatatcgtcatcaaggtatgatgactcttgaggtggggggag
>Helenus-1_BaPl-LTR
tgtaacgggaacgctccccgacctaaggttataggaaccgtagtaggttcataaccacctctgctaactg
cgttagtggagatctcctttagctcagttggtagagcggtggcttacaatgcgagaggtcccgggatcga
atcccatcggggacattgcatttttcggaggtaaaacatgctctactgttaca
>Helenus-1_LimFor-I
tttggcgcccaactgaaaaacccacatggaggatttgtcgggtttgttgtgaatcatcatgagtatgatg
attctttgtaaggggggaagag
>Helenus-1_LimFor-LTR
tgtaacaggaggcctatctgcgttgtagcaggtagtaggtatatagccagtcaaaatcgactgagctaac
ggagtacttctttagctcacttggttagagggctggctggcaatactgagatmccgggttcgatccccgg
aggtgacatgtcgttatttcatgctctaccgttaca
>Helenus-2_LimFor-I
ttggcgctgcgagcaacaactgctgtatcggagaatggtgtctagacgtgaataattgggcttggtgtcc
aatttcggtgcatgagatgcacatttaatatggccatgggcactggagtagtgcaaggaagatatggccc
aagaggttccgagtgcaggtgtggctcggcagtgaattacgatacagtagtgcgacctgtgtgctgctcg
ggatggtgccggcggtcccaaaaaaagaaaaagggggagag
>Helenus-2_LimFor-LTR
tgtagtgtggcaaggataaatgcagccttaatcggttgcgttagggaagtacttctttagctcaatcggt
tagagcgctgacttcagagacagaggttgaaggttcgaatcccgccggtaccattgatgattttcacaac
a
>Helenus-1_ArIr-I
gaattggcgcccaactaaataacccacggtggtggtgtttggaagggtctcgtgtgtcttcgagggcgaa
gacttcgagaaaggagggaggag
>Helenus-1_ArIr-LTR
tgtagcgggattggactgggtcgatcatcggtgaccaggtagctcagtcggtagagcactcggctagtat
tcggagggtcccgggttcgaatcccggtctggccgctacattttctcctctcctgttaca
>Helenus-2_ArIr-I
ttggcgcccatgtagggactcgggaatgatacttcacgatacctgcgaaggaatcgttgtgacccctgga
aactcgaggacgagttgattcctggagggggagta
>Helenus-2_ArIr-LTR
tgtaaccctggtcaatactagccgcaatatatcgctcggctagagagaacttctctttagctcgatcggt
tgagcgtcagactagtaatccagaggtcccgagttcgatccctggcagaggcaggtattaaatttattgt
aaatcctgcaccctgttaca
>Helenus-3_ArIr-I
ttggcgcccaactaaataacccatggtaggtggttaaagagtctcgggttgagatttaggaaatctcaag
aaaaacagggggagtag
>Helenus-3_ArIr-LTR
tgtaaaaggagcgggtcggtgtgacttgtacatagtgttaaatacggtctctgtcactcagctgacggag
catgcttctttggctcagtcggtagagccgtagatttccacgccggagacccgggttcgattcctggtcg
gggcactcgacaggaatgtgtattttccctgttcttctaca
>Helenus-4_ArIr-I
tttggtgccgtagaccactccaagcaaagctatacgagattgagaggcttcgttggagagagaacctggg
ttgttctgtgttcgggggcgaacacgtttgaaggggggagtag
>Helenus-4_ArIr-LTR
tgtagcaggttttaattgtacatagtgatacggtcgccttctagcttcgcgctagggggaatttcccttt
agctcagtcggtagagcggcggaccagtaagtccggggtcgcgggttcgagcccggctggcggcacacta
ctctcgccctgttaca
>Helenus-1_MiYe-I
ttggcgcccacgtagggacccgggtaatattgacaaaaatactcgacgatacttgcaaaggaatctctat
gacccctggaaaactcggggcgagttctttcttaaakggggagta
>Helenus-1_MiYe-LTR
tgtcaccctggtaaaatactagccgcttcctaccgtctcggctagggagaatttctctttagctcattcg
gtagagcgtaagactagtaagccagaggtcccgggttcgactcctagcggaggcattgaaaaaataatga
cctctgttaca
>Helenus-2_MiYe-I
tggtgtccgtggccctccctgtggtgacagggagttagaacctgggttgtggtgttcgagggcgaacaca
tttaaaaaggggggagtag
>Helenus-2_MiYe-LTR
tgtggcagggttcaattgtacataggattaaggtcgccttctagcttcgagctagagggaatttcccttt
agctcagtggtagagcgtccgactaggaacctggagatcgagggttcgatccccggtggaagcacactat
tctctttcctgttacaca
>Helenus-3_MiYe-I
ttggcgcccacgtagggacccgggaaaaatactcggccttgctccacaagcatcgctgttacccctggaa
aaactcgaggacgagttctttcctggaagggggagta
>Helenus-3_MiYe-LTR
tgtaaccctggtaaatactagccgcaatatatcgctcggctatagagaacttctctttagctcgatcggt
tgagcgttagactagtaagccagaggtcccgggttcgatcccatgcggaggtagtgattcatatttaatt
aatcatgcgctctgttaca
>Helenus-4_MiYe-I
aattggtgccgttgaccctccccgttcaaggtaggagaacccttggcggggagtcaaagaacctgggttg
gtgtttgaaaaaaggggggaatag
>Helenus-4_MiYe-LTR
tgtaaaagatgtggattaattaggttgccttacaagcgtcagctgtagggaatttccctttagctcagcg
gtagagcatcgggctggagagccaagggtcgcgggttcgagccccagcgacggcactatctttatcacta
ttcctcgtcctattaca
>Helenus-1_PeMa-I
ttggcgcccatgtagggactcgggaatgatactcatcgctgcttgcgaaagcatcgctgttacccctgga
aactcgaggacgagttctttcctggagggggagta
>Helenus-1_PeMa-LTR
tgtaaccctggtaaatactagccgcaatataccgctcggctagagagatcttctctttagctcgatcggt
tgagcgtaagactagtaagccagaggtcccgggttcgatccctagcggaggcagtgatttaaatttaatt
aatcatgcgctctgttaca
>Helenus-2_PeMa-I
aaattggcgcccaactaaaatacccacggtggtggtataagggtctcgtgtgtcttcgagggcgaagact
tgaaaaaaaggagggaggtg
>Helenus-2_PeMa-LTR
tgtagcgggactggactgggtcgatcatcggtgaccaggtagctcaattggtagagcatccggctagtgt
tcggaggtcccgggttcgaaccccggtctggccgctacattttctcctctcctgttaca
>Helenus-3_PeMa-I
ttggtgccgcagaccactccaagtgaaagcaagaggcttccttggagagagaacctgggttggtgtgttc
gggggcgaacacgtttgaaggagggagtag
>Helenus-3_PeMa-LTR
tgtagcaggccgggttttaattgtaaatactgtacatagttgtatggtcgccttctagcttccggctagg
gggaatttccctttagctcagtcggtagagcggcggaccagtaagccgagggtcgcgggttcgatcccgg
ctggctgcacactactactccttgaacttttaca
>Helenus-4_PeMa-I
gatttggtgccgttgaccactccaagtgaaagctataggagattgagaggcttccttggagataaagaac
ctgggttgtggttgtcttcgggggcgaagactttgtgaaggagggagtag
>Helenus-4_PeMa-LTR
tgtaaaagtagagagtataaggtcaccttactagctcagactagtgggaatttccctttagcctagtggt
aggatgtttgccttgagagcgaaaggtcgctagttcgaagcccggcacgggcagggtatttttcattact
ccttcctattaca
>Helenus-5_PeMa-I
tttggtgccgttgaccactccaagtgtaagctataggagaatgagaggcttcgttggagatagaacctgg
gttgtgtgttcgggggcgaacacatttgaaagggggggagtag
>Helenus-5_PeMa-LTR
tgtggcaggttttaattgtacatagtgatatggtcgccttctagcttcgcgctagggggaatttcccttt
agctcagtcggtagagcggcggaccagtaagccgagggtcgctggttcgatccccggtggaggcacacta
ctctctttcctgttaca
>Helenus-1_TeGr-I
tttgggggctcgtccaaccctgggaagtggccgaccaacaggttggtcccagggtggaacctggtggttt
tgattcaaagtagttgaatcgaaaaaaaggaagggaggaa
>Helenus-1_TeGr-LTR
tgtagcagaccgggcttgataggtggccgggtagctcagtcggtagagcgtcctgctagtattgggaagg
tcccgggttcgagtcccggtttggccgctgcattttttccctttcctgttaca
>Helenus-2_TeGr-I
gtttggtggccagtgtggccctcggaagtgatggactgacatatattcggccgtataaagtccatccgag
ggaatttggggtgagatttcccataggatcatgggaaactcaagaataacaggggaggaa
>Helenus-2_TeGr-LTR
tgtagcggtctgggtagctcagttggtagagcactcgcctatagtgcgggaggtcccgggttcgatcccc
ggtccgaccctgcatttttctccctcctgttaca
>Helenus-1_LAn-I
atggtggcagcggtgttgcgagatagggctcgcgtctttcggcatttgggggggaggag
>Helenus-1_LAn-LTR
tgtagtgccaggggcaggtagaaccggccgggtagctcagtaggtaagagcactcgccctgtaagcgagg
ggtcccgggttcgattcctggtctggtcggtgatttttctgcactcaccccaaatcgctaca
>Helenus-2_LAn-I
atggtggcagcggtgggacstcaagtggactcgcgtcttttggcatttaggggggaggag
>Helenus-2_LAn-LTR
tgtagtggctggccgggattgtcccgggctcggtagctcagtcggtaagagcggtcgcacggtttgcgag
agtcccgggttcgagtcccggtcgagccttggtgttttctccccccaaatcgctaca
>Helenus-3_LAn-I
atggtggcagcggttgtgcgagatagggctcgcacctttcggcatttggggggaggag
>Helenus-3_LAn-LTR
tgtagtgccagacgcagggtagaaccggccggatagctcaggcggtagagcactcgccctgttagcgaga
ggtccggtttgatccctggtctggcaggtgatttttctacactctcccaaaaaggcgctaca
>Helenus-1_LiLo-I
tttggcgcccaacgtggtaaaagggtactaataatttgtttagatgctggtgtgtctttggataatgaat
taaccctttgtatcacggaagaacccggttgtgaggacacaactttcccgaacagggggagta
>Helenus-1_LiLo-LTR
tgtagtggtggcatcattcctactagcccaggctagagggaaattccctttagctcagtcggtagagtga
tggccttataagcgagaggtcccgggttcaatccccggttggaccttgatgtttttcctctgttaca
>Helenus-1_NGe-I
tttggcgcccaacgtggttaaggcatttacagatgctggaaaagtgtctgtagttgattaaatgcctggc
ggatggaaccctgaagcagttgtggggacacaacttcccaagcaggggaagtg
>Helenus-1_NGe-LTR
tgtaatagtgtcagcgctcctacaagcccgggctaccgggaaattccctttagctcagtcggtagagcgt
ttgactttgaagcgggaggtcccgggttcgaaacccagaktggaccctcggctttttcaactgctaca
>Helenus-2_NGe-I
ttggtggccagtacggggcacaattagtttgtgtgtctctcacctcgtgcagggccctgaagtcgggacc
tttgtatagtgagcttgtgggaaagcaggatagaccagcccatgagttacacgttgttgtggtcacgggg
gcgtgacctgccgagggggaggcta
>Helenus-2_NGe-LTR
tgtagcgaagctataggtagcggagctacaatgatataatccgcgttcctaccagtccagctggcgggac
atgtctctttagctcagtggtagagcgttggacttacaagcaggaggttgcaggttcgaatctcagcctg
gacaattttcttcgcttgttaca
>ULTR-1-I_NVi
tggcgcccaactgaattacccacaggcgtggataaggaagatttccacggttctccaggagttccacgaa
ggaggaggagacgaggaagaaacccccacctacgaaactgactctcccaggcgggaagagggatcgagca
gatcagctgcagcggcggcagcccagggcactgcggattacgacatgcggtcaagaagacgagtgcgaaa
ggtgcggggatgtacgaggttggagacatcgtcgaagagctagtcggcgaagaagagttcctgcatttac
cggcgatcctgcggtggattggtagagtcgaaatcgggacgataatccgactctagcgggggg
>ULTR-1-LTR_NVi
tgtaacgaggaacaacgtccctcgccacgccggtaatcgaggcaggatagagagtgacgaaatagggcgg
cgttggctcaagyggtagcacgcgcgcctagagatctcgggagcgccggatcgattctcggtcccggcgt
ctccttttgtgattttctcctctcacgtcaaagtctcaccccgttaca
>Helenus-2_NVit-I
tggcgcccaactcaaaaacccacaaggttcgagagtcggtaagccccgggaagattcctgtagtcggagt
caggcgagtcttgggttgaagcgtcaccagtcaggcgttcagctgtcgaggactccctggcaaggctggg
tggctggggaatcggtatgaagaaggtgaagttggcccggccaattcacttcttgaggggggc
>Helenus-2_NVit-LTR
tgtaacgggcggggatagcgcccgtaagagctagtcggcgcgagtgcagggtagtgcgtcgttggctcag
tggttagagcacgcgccttgagatctcggggacgtggggtcgaatcctcctcgtcgctttacttttgtgc
gaattagttcccggaaaccccgttaca
>Helenus-3_NVit-I
ttctggcatcccttacgggggagatcaccggtttagaacccggctaaaaaaatagatctcttctcgaacc
cacgacaattcctaccttacctacattaactaccttaactacacctaccttacccttgacagcactccac
caatagacgccccagatcaagcccctgtaagtcatgagtctgaatagatcatgcgtggacgcctctaatc
tgcgtggtaatgcagcctgcagtcttgtgtccgaacatggccgaaggccgagacacaaggccgaagaaag
caggaactgcctatcggtaaggaagtgcgcgagccgaggacggctcgcctcaaaggggggtgg
>Helenus-3_NVit-LTR
tgtcacagacgcacacgtctgcaacgcgagcagcgaagacgagtcagcgataagagtccgccgagccgta
ctacgatgcatagcgtccgaatgcatcgtagacgttagctcagtggttagagcacaggcctctggctctc
gggtccgcgagttcgagtcccgtcgtctactttttcgctttcgactctgtctcctctccgtttgtaaca
>Helenus-4_NVit-I
cttggcatccctttgtgcggtagatcgccggttcagaacccggctaaacagatctactgagtgttcgaac
tcacagacacctaccttaccctcataactcctccgatcaggccctcagtcagtgtctcagcgcccgcctc
tgatccattacgttgatcaagcgttaacaggcttctgatctgtgtggctaagtgcagtgctgcagcccag
tgtctatgctacacattagaggcgtaagaagcagcaccgccgatcggtaaggwagttcacgagccgagga
cgactcgtctcaaaggggggtgg
>Helenus-4_NVit-LTR
tgtcacagacgcacacgtctgcaacgcgagcagcgaagacgagtcagcgataagagtccgccgagccgta
ctacgatgcatagcgtccgaatgcatcgtagacgttagctcagtggttagagctcccgcttgttaatctc
ggggtccgcggttcaagcccgcgtctactctttttcgctttccgactcgtctcctctccgtccgttaca
>Helenus-1_CeFu-I
cttggcatccctgatggggagtagatcgctggtttagaacccggctaaacagatctcctgagtgtttgta
cctacagaacagattcctatattacgtttcccctccataacttctccgatcttgccatcagtcaagccgc
ctgtgatccaatagcaagcgatcaagccgcctctgctctgagtggacaaatgcagtctgcatcccagtgt
ctagcttaacacataagaggcctaagtcagattctgcctgttagtaaggaagttcatgagccgaggacga
ctcgtctcaaagcggggtgg
>Helenus-1_CeFu-LTR
tgtcacagacgcacacgtctgcaacgcgagctgggagacgagtcagcgataagagtccgccgagtcgtac
tacgatgcatagcatgcgcttgtatcgtagacgttagctcagtggttagagcacaggcctctggctctcg
ggtccgcgagttcgagtcccgtcgtctactcttttcgcctttcgacttcgtctcctttctttccgttaca
>Helenus-2_CeFu-I
tggcgcccaactaataacccacaacggattttctaccttaccaccttgactcatacggcggattggagag
aggatcttcccaaggagtggccgataaggcaaccgtgggattggtgaccggtaggagagaacgctatagg
agattgagacggcgcctatatttagattgaaacggtgctataggagattgagatagcgcttctactcggg
tcgggcgataacgctacaaggagattgagattgcgctctcgatctctcaaaaatcctgacagaagagaga
tagctcgcgtttcgggtggaggg
>Helenus-2_CeFu-LTR
tgtgacgagatgtgggctcgtcatagctagccggcttacagtagcgaatctcgcacaataggtagtgcgt
cgatggctcagtggttagagcgcgtgcctagagatctcgggtccgtgggatcgaatccccgcgccgcttt
atttttgtgcgattttcctcgcgagtctcgccccgttaca
>Helenus-1_TrSa-I
tggccccaactgaattacccacaggcgtggataaggaagatttccacgattctcccggaattccgcggag
gaagaaacccccacctacgaacctgactctcctaggcaggaagagggatcgagcagatcagctgcagcgg
cggcagcccagggcactgcggattatgacatgcggtcaagaagacgagtgcgaaaggtgcggggatgtac
gaggttggagacatcgtcgaagagctagtcggcgaagaaaagttcctgcattaccggcgatcctgcggat
ggattggtagagtcgaaatcgggacgataatccgactctagcggggggt
>Helenus-1_TrSa-LTR
tgtaacgaggaacaacgtccctcgccacgccggtaatcgaggcaggatagagagtgacgaagtaaggcgg
cattggctcgacggacagagcgcgcgcctagagatctcgggagcgccggatcgattctcggtcccggcgt
ctccttttgtgattttctcctctcacgtcaacgtctcaccccgttaca
>Helenus-2_TrSa-I
ttctggcatccctggtgcggagatcaccggtttagaacccggctaaaaacagatatcttctcgaactcac
agatacctacattaccctcagaactctaccaatcattaccccagatcgtacccccaaattagtccgcaga
caaacgaccatgcgcgacggtctctcctctgtgcggtaatgcaggttgcgtccccgtgatgagctggaac
accggcgtgtgtaaccccactgggccccacgggtagaaaaaatgataaaggccacaagtagcggactaca
gtgcaacamtgcctatcggtaaggaagttcccgagccgaggacggctcgcctcaaaggggggtgg
>Helenus-2_TrSa-LTR
tgtcacagacgcacacgtctgcaacgcgagcagcgagacgagtcagcgataagagtccgccgagccgtac
tacgatgcatagcgtccgaatgcatcgtagacgttagctcagtggttagagcacaggcctctggctctcg
ggtccgcgagttcgagtcccgtcgtctactttttcgctttcgactctgtctcctctctgttcgtaaca
>Helenus-1_MusRap-I
tggcgcccaactgaataacccacaggagtggataaagcagattcttcacctggtcgcaccttccagaaga
acgtctacgtcgccgcgcggtacacgttaggaagtaggagaagaatcaagaaacccccacctgagatcca
gagactctccctgtggctcgcctctgcgtgacgggagggatggagtggatcagcgaagtacgacatgcgt
cggaaaaagcgtgcagaggtacggggatgtacgaggttggagacatcgtcgaagagctagtcggcgaaga
agagttcctgcattaccggactttctaaggtgtgagtcgaaatcgggacgataatccgactctagcgggg
ggt
>Helenus-1_MusRap-LTR
tgtaacgaggttcaagtcctcgctatgccggtaatcggagcaggaacgagagtgacggaataaggcggca
ttggctcaatggatagagcgtgcgcctagagatctcgggagcgccggatcgattctcggtcccggcgtct
ccttttgtgttttcctcctctcgaagacagtctcaccccgttaca
>Helenus-2_MusRap-I
ttctggcatcccttgtggggagatcaccggtttagaacccggctaaaaaagaagatctcctcgaacccac
acctcggatctctaccttacccaccttaactcctccgatgcggcccccagacaagtacccaaccccgcgg
acctctgctctggcgcaggtcctcgcatggctgcagcccagtgtagccaaaaaggaacacgtaagcggtc
ataagacagtcactgcatatcggtaaggaagtttgcgagccgggacggcttcgcctcaaaggggggagg
>Helenus-2_MusRap-LTR
tgtcacagacgcagagtctgcaacgcgagcgcagcgatatgataagagtcgagcagcggagtcgtactgc
gatgcatagcgcctgcttgcatcgtagacgttagctccgtggttagagcacaggcctctggctctcgggt
ccgcgagttcgagtcccgtcgtctactcttttcgctcctcgccctttttatccgtaaca
>Helenus-3_MusRap-LTR
tgtcacggtgctgactgtgcagctccgcgacggagacgagtcagcgataagagctggccgagctgcacta
cgatgcatagcatgcgcttgtatcgtaggcggtagctcagtggtagagctcctggctcgtaatctcgggg
tcccgggttcgagcccatccaccgtctactctttttcgctttccgactcgtctcctttgtatgtgaca
>Helenus-4_MusRap-I
tggcgcccaactgaaatacccacagagagtggaaaaagaagattcctggcggtctcccgatcttctgcgt
cagaggaggagacgaggaaaagaagaacccccacctacgatctacgaggctctccctaggctcgccttcc
tcgagggaagagggatggagcggattaaagaggtgtggggatgtacgaggcctggggacatcgtcgaaga
gctagtcggcgaagaggctccctgcattaccgcgctgcacagagagttgtagagttgaagccgggacggt
actccaactctagcggggggt
>Helenus-4_MusRap-LTR
tataacgggttgctgctacccgtacccacgcggtattcgaggcaggttgagcgagcgacgacacaggcag
cattggctataaggatagcatgcttgcttagagatctcggggacgccggatcgatcctcggtcccggcgc
tccttttgtgtttttcgtcgctcacttaaggtcccaccccgttaca
>Helenus-1_PhiTri-I
tggcgcccaactaataaatccacacgaataaatccacacggcggaaagattcttctccaatgattctcct
ttccgagagtattctctctttctctgatgtctaatactgtccattggcttaaagatggcttgaattacgg
agtattgctcagtagataatgagattgaactatagtggtccttctttacctgctcacctgccgacttcaa
ctatcgaatgtggtggcgctcccaattctgaagaagttggtcgcgtttaaggtgggggg
>Helenus-1_PhiTri-LTR
tgtgacggtgtctgagcacgtctaagctagtcggcatattagcgtttcgcagtgcgacgctggctccgtg
gttagagcgcgtgcctggagatctcgaggtcgtgggttcaagtccccacgtcgcttaacttttgtgcgat
tgtcaacgagtacggctcaccccgttaca
>Helenus-2_PhiTri-I
aatggcgcccaactcaataacccacatggtttgagtatcggtaacgctcctcaaacagattcctgtaatc
gcattcccggcagcttgcgttagcctaaggcccgagctggaccggagttaaagtgattgcaagaaaggaa
tttctgggaggtcgcagtgtgatggacgcgtccacgtgcgcctcctagctgtgtgaagaagttgaacgaa
gacctggttcacttcttgaggggggc
>Helenus-2_PhiTri-LTR
tgtaacgggcggggtgcgcccgtatgagctagtcggcgcgggacatatgacagtgcgttgttggctcagt
ggtagagcacgcgcctagagatctcaggtgcgcgggatcgattcctggtcccggcacatcgctttacttt
tatgtgttctaattccatcttcctccgccccgttaca
>Helenus-3_PhiTri-I
ttctggcatccctggtacgggagatcgctggtttagaacccggctaaagatctcctgagcgacgaaccca
caatataaaagatccctacattacccacgccgtgactccgttcaaggctccgactcctccgatgcccaca
gacaaaaggggaaaaaatacctgacctcctgagccatgaaacatgtgagacaagtcgggacccatctgtg
cggtaaaaacagacttgcaagccccgtgtccatgatacacgtaaagaggcgccctaagacaagttctgaa
tcggtaagggaaagatcggaagccgaggacggcttcgcctaaaacagggtgg
>Helenus-3_PhiTri-LTR
tgtcacgtacgtgaggcgcctgcataggtgcaacatgacgggctaagtgataagaggagtagcgctacaa
tgcacaaaactgcatcgtagacgttagctccgtggttagagcacaggcctctggctctcgggtccgcgag
ttcgagtcccgtcgtctacctttttcttacgctttcctatcccgtccaacattcatacgttacatacgta
aca
>Helenus-1_TheEle-I
gatggcatcccttgtgtgtcagagtgcggttggtcggttgggactctggcaagtgacgaacctacaatac
tcacgattcctaccttatcctccgtcaagttaattaataagttaattgtctctcagtcatgcccaaaacc
cattctccgcgcgttacggcctctgaactgcagagcaagataatatcgacaatttaccgagcaagcaagc
ctcgaaaaaatagttgcatctcgtgacgtcaaaagtaccacgcggattcacgcaacgcagtcgataatta
aatcaagtaaatacaaagcataatgatctaaggaggaatactcgggaacgacggggacgtcgttctcttg
gccgccggagg
>Helenus-1_TheEle-LTR
tgtcacgggcgtctccgcgcgacttaggtgtatgagaaggatagagtgagcgataaggtgtctcgactaa
tgtaagcgttgcattgcagcgcggacgttagctcgatggtcagagtacgagattcgtaatccaaggtccg
tgtgttcgaatcccgtcgtccgccttttttcgctcctcgcctttttaatccgtaaca
>Helenus-2_TheEle-I
aagtggtggcagctaatgggatacgttaccatgtcgtctccgaagataaaaagccttaaacgcagaaagt
ccctacctaatcgtcataagtgaatatgaagtatataaccctccgacccgtgaagtctgaagttccacga
ggatccgagcggtaaaaataattaattaatcgagtgtcggtaatgaagagtacataatgctataaaaagg
aaactaatccgaagtttaacgacgaggacgtcgttctcttggccgccggagg
>Helenus-2_TheEle-LTR
tgtcacggacatcgccgagcgacttgggcatatgagaaggagtcaagtgacagataagaagtgtgtagct
cgtatcgtcgatgctccgtccgggtggacggtagctcgatggttagagcgcgcgattcgcacgctgaggt
cccggggtcgaatcccgcagtccacctttttatttctcgcttctctccttttcatacgtaaca
>Helenus-3_TheEle-I
aatggcgcccaactcaaaaacccacttgccagaagagacgaagtagtttatcttcgcctggctcatcttg
gaccgaagtcggtcacaaactcccatccccaccaccacagtcccggtggatttccccgcgagaacgtcaa
aagtgcggaggtacgactgtaggagaaaagcctgtgttcccccktccacagtgtgtatacgtatacgcag
tacacctccaaagttggcactagacgtaggggagcttgagtttctgggatctcaagcgtggtggtgcaaa
cgcacggctatccctaacgaggctcccggtgctcagaaaacggtcttcttgacaccggtcgagcagggac
aaccttcgcctctctagcccaggtgatcgaagtgatcaaacggctccccgagggcgtaggtcgcgtttgg
gtggggga
>Helenus-3_TheEle-LTR
tataacgggtacggatttcgagtgtcggcgcaggttaggtccctgaattatcggcgacgttcgtcgatag
gaccaagtcgactagccgggataattgcgaatggtagcgcagtggtgaggcttctgcctcgcgctcccgg
gatcgtgggttcgcgccccgataccttcgttgatttttttattccttatattcaatccgtaccccgttac
a
>Helenus-1_GasPul-I
ttctggcatmccttgtgcaggagaagtcaatgtagaaaactctcctgagtgttcgaatcaacgaattcaa
gatttccactttaccctcgcattattmcgccgatcttcccacagacatgcacgcgcctctgagtccacag
gagaccatgcgcaccaggcctstgagctgtgtggtaaaggcagatgactgcataagaaagcagcactgca
tcggtaaggaagttcggaagccgaggacggcttcgcctcaaaggggggaag
>Helenus-1_GasPul-LTR
tgtcacagacacacacgtctgcaacgcttgcagcgcgagcatatgagacgagtcagcgataagtggagcc
ggactacgatgtacttggcctgcatcgtagacgttagctccgtggtgtgagcacgagacccgcacactgg
ggacctgggttcgagtcccgtcgtctacttttttcgctgcctacctcgtctcccattcatacgtaaca
>Helenus-2_GasPul-I
aagtggcatctcttgtggggagagcgaggttggtcggttggggctctctcgagtgttcgtacccacacct
ttggattgaagatttctgcattaccctccgccaatttaatgagtttgaagtatatgtgtttaattgcccg
agttaactaagtctcgaggcacatcgctgcgtccgcgtgaagtcaagaagttccacgtccgaggatccga
gcagcagcatcgataaagwagagttgaggcgccgaggacgtcgcctgtcggcggagggaag
>Helenus-2_GasPul-LTR
tgtcacggatatatgcatccgcgacgctcgtagtacgagctgagacgagtcagtgataaggaatatgtag
actacgatgcgctcagcttgcatcgtagacgttggctcagtggtccgagcacgagattcacacgctgggg
tcccggggtcgaatcccgtcgtctacttttttcttctcgctgcccactcgtcctttttcgtacgtaaca
>Helenus-3_GasPul-LTR
tgtaacgagtacggcgtcctcgctatcgccggtaataaaggcaggtgtgagagcgagagagcagtgcgga
gtcagcctagtggtcaaggcgctcgcctgccgtccggatggtcgcgggatcgattcccgagctccgcttt
atttttggaatgtttttccttttacctaagcctctaccctgttaca
>Helenus-4_GasPul-LTR
tgtcacggatgaagaatccgcgacgctcgcagtacgagctatgagacgagtcagcgataagagatgtaga
cagcgagatgcaccggcttgcatcgtggacggtagctcagtggtcgagcacgcgcctctcaatcttgggg
tccccggatcgaatcccgtcgttcacatattttttcgctgcccacttcgtctctctttctcgtacgttac
a
>Helenus-1_PtePup-I
cttggcatcccttcgtgcggtagatcgccggtttagagcccggctaaatagatctactgagtgtccgaat
cccacagattcctacattaccctccaacaactcctctgatcagcttgccctcagtatcagaattaaaaag
gcccgcctctggtcgacacacgcagtatgtgcgatcaagcgtactggcatctgatctgtgcggttaagtg
cagactgcagcctagtgtctatgctacacgcaagaggcatacgcagtacctgccgatcggtaaggaagtt
cacgagccgaggtcggctcgtctcaaaggggggtgg
>Helenus-1_PtePup-LTR
tgtcacagacgcacacgtctgcaacgcgagctgcgagacgagtcagcgataagagctggccgagctgcac
ttcgatgcatgcatgcgcatgcatcgtaggcggtagctcagtggtagagctccaggcgtcgcaatctcgg
ggtcccgggttcgatcctacccaccgtctactctttttcgctttccgactcgtctcctctccgtccgtta
ca
>Helenus-2_PtePup-I
tggcgctcaactgaattacctacaaggcgtggataaggaaggtttcctcgattctccggcagttccacga
agaaagaggagacgaggaagaaacacccacctacgaccccgactctcccaggattcggtcttctacgatg
gaagaggaatcgagcggatcagctgcaacggcagcactaggtattgcggattacggcatgcggtcaagaa
gacgagtgcaaaaaggtgcggggatgtacgagattgaagaagacatcgtcgaagagctagtcggtgaaag
aagagttcttgtattaccgacggtcccggcgttggtggtcctgcggtggatatgtagagtcgaaatcggg
tcgataatccaactctagcgggggct
>Helenus-2_PtePup-LTR
tgtaacgaggaacaacgtccctcgccacgccggtaatcaagacaggaatgagagcgacaaaataggcggc
attggctaagtgaatagcatgcgcgcttagagatctcggggacgccggatcgattctcggtcccggcggt
ccttttgtgattttcgtcgctctccggtggtctcaccccgttaca
>Helenus-3_PtePup-I
tggcgcccaactcaaaaacccacggcagtcagagagtcggtaaaagcccccgggaagattcctgtaagtc
atgacgatggccagggagtctctgggagggtcctgctcggaaccagtctttccgcggttcggtgagtgtg
cgccttctaggtgaaaaaggtgaagttagcccggctaattcacttcttgaggggggc
>Helenus-3_PtePup-LTR
tgtgacgggtaggtggacgggaacagcgcccgtctaacagctagtcggcgcgagtgcagggtagtgcgtc
gttggctcggtggctagagcgcgcgccttgagatctcggggacgtggggtcgaatccccctcgtcgcttt
acttttgtgcgatttagttttcccgaagaccccgttaca
>Helenus-1_EuAd-I
ttggcgctcaactaaaaaacccactaaaaaggtcctcgctacgttcctccccatagcctccacccggcaa
cctctttacaagagggtcgctgtggataaggcagttccctttgtaaatagttagtcctagagcgtgtgac
gggccgtaatcatcacctttacctgcctagcttacactcaacgcttagaggaggggggtggcggggagtg
gactagcgagtgtgtggaaacgaagctaccgtgagacagtaacttcggtttggcagggggggg
>Helenus-1_EuAd-LTR
tgtgacgaggtggaaaatacgcttaattacaatatatgagcaaatacacgaacatcacccagtgcggcgt
tggctcagtggttagagcgctgcctttggatccagggtacgcgggttcgatccccgcgtcgcgtactttt
tctcgtccttcccaaaacccctttttcccatatcggcaagagtctcaacccgttaca
>Helenus-2_EuAd-I
ttggcgcccaactaaaaaacccacgagatgtgtcctcccatagcctccaccccatactccctaaaaaaga
gctctagggctcgtgtcgtagttggtaaggcagtttccttgtacatagttcccctcagtgtcccctgtgt
ggccgtgacgcgccgagcgtcaccttacgacgtatatcggccgaatcaggtgcgcggtgtgagtacgtct
cgttcgtatggccaamtaccactcgacgtttagaggagggggtgaggtggagaagatcgcaatggcgaat
ggaggatgtggaaacgaagctaccgtgagacggtaacttcggtttggcaggagggga
>Helenus-2_EuAd-LTR
tgtgacagggtggaattgcgatcaccctgtaattataagtgcacggcctagtcgagcaatcggctagtgc
ggcgttggctcagtggttagagcgcggctttaggatcctggggtcgagggttcaagtccccgcgtcgctt
aatttttcctttccttccacattccccttttttccggttaaaaagagtcccgttaca
>Helenus-1_EuAn-LTR
tgtaacgtggtggatttaccgagaaatccatcagttacgatagatcccgatgataccgaccccgcacgtg
acagtatgtacgaaatgtatgaaagccgcgtgtagtgcggcgttggcacagtggtagagtgcgcgccttt
ggatccaaggagcgagggttcgagtcccctcgccgcgtaattttttaattttgtacgacgagtctcatcg
ttaca
>Helenus-2_EuAn-I
actggcgcccaactaaataacccacgcatgacggagagctgtgttactctctgcgtggctcctttgacgg
aagagaggaaaaggtgtcctctctctccgataggwttcctcttcggatcgagatcgaaacagtgtgtgtt
tctctctccgaaaagatgtgtttcggacttcggtccacgagtttctttcctcccatcccaatctccacat
cacggaccccacaggtgggggggttttccttccaagtcagtttccggccataggaaaaaagcactgtcct
cttccagtgtgcatatggtagacgtggctcggcacacttggaggaacttgaagtcgtagttcaagcgtga
tggtgttcaagcagacctgagttcgaggtctgtcctctccttgagcatgggatgatgggtgtggattcgc
gcctcctagagcaggtgtcgctccctaggagttaggtcgcgtttagggagggggg
>Helenus-2_EuAn-LTR
tataacggggagtgaatttcgcgctagtcggcgcaattacagggcgtgatattaccggccggatatcatg
agtaggcccttaaggagcacaatagccagtgcggcgttggctctgtggtagagtacgagcttctggatcc
agagatcgtgggatcgaatcccgcgccgcgtacttttatttccaatttctccgaaattcctaccccgtta
ca
>Helenus-3_EuAn-I
ttctggtgtcagaagcaggattccttaccatgtcgcctacaaagtggattgtctgttcgcaagttgccta
ccttaccatcttgattaataataattggagcctttatttcattcaaacggtatcactcgcataaataagc
cgctctgacgcaaaaataagtcgagttctaggatacgcgtgttgcgtcccgttgaaagcagtcgaagcta
cgaggatccgagtaacacataattagcagttgataaggaagatttcaatgaaatattgggctttagaagt
ataaacgacgaggacgtcgttttcgcggcttcggacg
>Helenus-3_EuAn-LTR
tgtcacgtgtgtaaaaagtgacgactcaggagaaatgcagagccgcacgatgtgtagacgaaacgaaaac
tcggcgagcatcggtgggagtagctcagtggttagagcactcgctttcggcgcggagggcccgggttcga
atccacacgatagcgcgtttccaccttttttataattaaaatccggataataaaaaccgtaaca
>Helenus-1_MeDo-I
tggcgcccaactaaacgacccacgatacggatcgtggtctcgtgtatcgaacgatgtcctcttccatcgt
tcaaggaatccgtttggacaagaggtccacagttttcagagaacttccccacaccttcttcctgtgatca
tgcaccaaagcctctgagtcgtggtgtgtgtagccgactgggtgtcgggacacggagacacacgaccatg
cgccaactgcctctgagtcacatgcatggaaatggatatccctatagagggctatgcgctcgttggtatc
atgcgcgtgtaagtctgagtccgtcataggaaagcactgtttctgcgctcggcagtgtgcataaagacac
gtgacgcgacaacagagcatcggcatgagagagcgatagtcattaggaagggctcccggtcttggtggtg
accaggtgtggagtcagaaaaaggttaggtgtgcagaaggcttcttacagggtaagtcgcttctggggga
aggg
>Helenus-1_MeDo-LTR
tataacgggcagcggattttcaaggagctagccgttggagaatagtagtagatccctgtaatgtcggcaa
ggagttgtcattaggatctgatgtcgagtcgaggccagtgcggtaatggcccagtggttagggcgctcgc
ctcgtactctcgacgtcgggggttcgactcccgagcaccgcgtatttttattctcctaaatcctaaatcc
tgccctgttaca
>Helenus-2_MeDo-I
ttggtgctaagtgtggggtggtaagcgaggaaacctactataacgcgttcacgatctcgcctcagagatt
gaagctaccaccttagcggtccgtatcctgctcccaatggtaaagaagaaaccgcgctgactctaataag
ttatccgggcgggcctcaatgataaaaatgaagttaatgaatttgccgaggtatcgcgacgtttattccg
caactcggacgtgttgcgtcccgtgaagtcagaagttccacgccgaggatccgagcagcacacaatcgat
aaagaagaaaatggcttatccgcagcccacagaagcatcgaggacgatgcttgcctagccccgggaag
>Helenus-2_MeDo-LTR
tgtcacgtagcgtgacgagtcagcgcgatatgatatatggagacaatatgaagaggagagaagcagcgcg
gacgttagctcagtggttagagcactcgacttcggcgcgagacgtttcgggttcgaatcgcgttcgttcg
ccttttttattaagaagtcgcacttctcattaaaactcggccgtaaca
>Helenus-3_MeDo-I
aatggcgcccaactaaaagacccacagagtggtctcgtggattgcacgatgtcctcttccatcgtgcaat
gtatctgtttggacaagaggtccacagatttgagaaatcctcctactacctttcttcctgtgatcatgca
ccaaagcctctgagtcgtggtgtgtgtatccggctgggattgtgccggtacacggagacacacggccatg
cgcaactgcctctgagtcacatggaaatgacattcctagagaaggctttgcagctcgtatgagtagaagt
ctagcggcggggccataggaaagcactacgttccctccgtagtgtggatatgtcttaacgtggcgcaccg
cagatgcgcgtgtaagtcttggtggtcgcggtcataggaaagcactatgccctctccatagtgtgcatat
cgttaacgtgacgcgacaggagcatcggcatgagaaggaatagagagagatgggctcccggtcttggtga
tagacgacgaggttgagtccaacgaggtaaaaaaaggtatagaagacggtcttctcgtcgctgcaggacg
ataagtcgtttctgggtgggggg
>Helenus-3_MeDo-LTR
tataacggccgcggatttgagaaagctagtcggcgaatggtagatccctgtgataccgacatgagtagtc
ggtaggatctgtagctgagtcgaggccagtgcggcgttggctcagtgttaaggagcgcgcctttggatcc
ttaggtcgtgggttcgagccccgcgtccgcgtacttttacctcgattttccctaaatcctgccccgttac
a
>Helenus-1_SyJa-LTR
tgttacgtgggacgtaactggagacacccttccccacttccaaggtgtgacgtgagcttggcacgttaca
aacaaattgcctttcctctccaaaaagactgatcgacgactgacttgaggctgggactagaatacggtcg
gcgagaaccgttctagtacccagactccgtggcgcagtggtagcgtatcgggcttgcaagccggcggccg
agggttcgagtcccgacggccggagtctgtttttactgactcgaagacttttcggctcatttctcgacag
tctccccctactccagaccgactagagtaacaactttgttaca
>Helenus-2_SyJa-I
ttggtgaccccgacactgcttcgctactcttctgttcctttcacaacacagttgtgacaccaggttaggt
ctgaatggaccgaactggtggtcgacgctttcctctcacagagatgctacattttcaaacggagccgagg
ttttgattggtttactcggagtcttatgctcactcaacaagagttgctcctcacatcttgggtctttacc
ccactaccgtcatacgaggtccaggscatgcagtcagcgaggcggaaaacgacacacgcacactcaacca
ttttctctacatcctcaattttctatacctctccttctatcattctcgatgtggatttcgaatgatgccg
cgaaccacggatgcaccggcacatccgtgtttcgcgcgtgtcttcgaccaatcgcaacattgaaatgttc
aaatattccmctcctcgttcccgcctctttcatcagcacgaacatcgtcacttaggggggagtat
>Helenus-2_SyJa-LTR
tgtggggactagccagcctgcagaatggctatgttcccccttccatttccatcgtctttacagcatggct
cagcgacagtgttctacgctgagaagctagacggcccgggttcgattcccggcatctagagaaaatctcc
ttccctgtgtctaaggcaaggtccgttcacactgccttactgatgagtccagtgaacggacctgggacga
aacatagaagagagaagttatagatggcttaacgccatatacgtaggttacatcctttaaccctaca
>Helenus-1_SyUm-I
cttggcgcccaacacaaaaacccacgatttcctgctttccctagaggacctgttgttgtgaagagaccga
cggatggtaactacctgatcgatatggagtcgataggtaccgatggaaggacacatcgggtgaggatgga
tagtaactacctaatcgatatggagtcgataggtaccgatggaaggacacatcgggtgaggatggatagt
aactacctaatcgatatggagtcgataggtaccgatggaaggacacatcgggtgaggatggatagcaact
acctagaaatcgatatggaatcgataggtagggggtcggtatccaaggactctgctggggtcgcgtttcc
tgtcacggacacagcagttaggttggtgcccagccgacaaaaagaataggtcatagagggagggtatatt
caggtaggggggatgaggacgtgaactaccaaaaaatcgacgagggttgataaggtaggggtcggtatcc
aaggactctgctgtgggtcgtgtgccctgtcgcgaacacagcagctaggttggtgcccagccgacaataa
aaagggcaagttagggaagcgatcccggtgtaggggatcccttccgagaaggggggggagg
>Helenus-1_SyUm-LTR
tgttacgtgggacgtaactagataccctttcccacttcctaggtgtgacgtgagcttgacacgttacaaa
acaaattgcctttcctctccaaaagactgatcgacgattgacttgaagctgggactagaatacggttggg
cagaaccattctagtacccagactccgtagcgcagtggtagcgtatcgggcttgcaagccggcggccgag
ggttcgagtcccgacggtcggagtctgtttttactgactcgaagacttttcggctcatttctcgacagtc
tccccctactccagaccgactagagtaacaactttgttaca
>Helenus-2_SyUm-I
ttggtgaccccgacgctgcttcgctactcctctgttcctttcacaccacagttgtgacaccaggttaggt
ctgaatggaccgaactggtggtcgacgctttcctctcacagagagatgacacattttcaaacggagccga
ggttttgattggtttactcggagtcttatgctcactcaacaagagttgctcctcacatcttgggtcttta
ccccactaccgtcatacgaggtccagggcacgcagtcagcgaggcggaaaacgacacacgcacactcatc
cattttctctacatccttaattttctatacctctccttctatcattctcgatgtcgatttcgaatgatgc
cgcgaaccacggatgcattgactcatccgtgtttcgcgagtgtcttcgaccaatcgcatcatcggaatgt
tcaaatgttccactcctcgttcccgcctctttcatcagcacgaacatcgtcacttaggggggagtat
>Helenus-2_SyUm-LTR
tgtggggactagccagccgacataatggctatgttcccccttccattaccatcgtctctacagcatggct
cagcgacaatgtgctgcgctgagaagctagacggcccgggttcgattcccggcatctgagaaaatctcct
tccctgtgtctaaggcaaggtccgttcacactgccttactgatgagtccagtgaacggacctgggacgaa
acatagaagagagaagttatagatggcttaacgccatatccgtaggttacatcttcgataccctaca
>Helenus-1_ToGe-I
tatataaatctggcatcccttgtgtggcatagtccactttaccaagcctccacaggctatgactctgtca
agtgaacgaacctacgtgattttcctactttaccctccgaagattaattaagtatagaaaatttaaccgc
agactcgccccgaatcacgcctctgtgtagcctagtatgaaaacggcaccaagcgttacggccggccttt
gagctgcgaagtacaaatacgacacgttgcgtcccccgtgaagatatagtaccacgtgcgaggatccgag
cacgcagtcgataaaaagaagtttacccggaggataaattaagaacgacgaggacgccgttctgccttgc
cccggagg
>Helenus-1_ToGe-LTR
tgtcacgggctcagctcgaccgtcatccgagccctgacgtatccgcttcacgataaggactagacactcg
cgatgctctcgagccagcatcgcgacgttagctcagtggtagagcgcgggcctacaaacctcgagatcgt
gcgttcgaatcccgctcgtcgcatattttttacgcgacttattcagtctgtcctcctctcatacgtaaca
>Helenus-2_ToGe-LTR
tgtcacggaggcttccgtcgacgttgaaacaacgtggaagaggaggaaccgcacggtcagcataaaacag
cataactagctcgcgatgcgctcgtcgtagcatcgcgacgttagctcagtggtagagcgcgggattagaa
acttcgggtccgcgggttcgcgtcccgctcgtcgcttattttttcacttcactttattcatttctcacat
acgtaaca
>Helenus-2B_ToGe-LTR
tgtcacggaggtttccgtcgacgttggacacaacgtggaagacgagaaaccactccagtcagcataaaca
taactagctcgcgatgcactcgtcgtggcatcgcgacgttagctcagtggtagagcgcgagactagaaac
ttcgggtccgtcggttcgcgtcccgctcgtcgcttattttttcacttcactttatttattttctcacatt
acgtaaca
>Helenus-2C_ToGe-LTR
tgtcacgtgctcagctcgaccgtcacccgagccctgacgcatcctcttcatgataacactagacgctcgc
gatgcactcgagcaagcatcgcgacgttagctcagtggttagagcgcgggactacaaacttcgggtccgt
cggttcgcgtcccgctcgtcgcatattttttatgcaacgtatgcacatttaattcatttctgcctcctgc
atacgtaaca
>Helenus-1_SMo-I
tggtatcggagctatggttggatggcctgtggtaggcatggactgggcaggtagggatgtgtggcgtgtt
cagcttaggggggag
>Helenus-1_SMo-LTR
tgttagaactaagctgaacatgcacacaaccagggcaggtagctcagtggtagagcacctggcaccggtg
taggaggtcctgggttcaatccccggcctgtccagatccattttccaaca
>Ajax-1_NGe-I
tctggcagaccttcccagtcgaatctggaaagtgtagttcggcactgagacgcagagtggcgctaagtga
ctcgaggacgagtcatctctgtccgaagggggagatgg
>Ajax-1_NGe-LTR
tgyatcgaaccccttgtagctactatatggcacggcttaacccgccggccatggaggatttcctttatgg
cctagtggttggcgcgttggcctcggcgctagaagttaagctacgctgagcgcgatcactacgtggatgg
gtgaccggcgcgcgtacaataca
>Ajax-1_LiLo-I
tctggcagaccttcccacgcgatgcgagctctggatttgtagttcggtactgagacgcatgaagcgctaa
gtaggatcgcggacgatccatctctgtccgaaggggggaatga
>Ajax-1_LiLo-LTR
tgtatagtacccccaggtatatggcacggcttaacccgccggccatgagggaattcctttatggcccagt
ggttggcgcgttggccccagagtggaagttaagcaacgttgagcgcggtcaacctttggatcggtgaccg
gcgcgtacaataca
