# Supplementary material for: Helenus and Ajax, Two Groups of Non-Autonomous LTR Retrotransposons, Represent a New Type of Small RNA Gene-Derived Mobile Elements
Source: Biology (Basel). 2024 Feb 13;13(2):119. doi: 10.3390/biology13020119 (PMC10886601; doi:10.3390/biology13020119)
Supplement: Supplementary file 1 [file biology-13-00119-s001.zip › TableS_HelenusAjax.xlsx]

## Sheet: Table S1.
Kingdom	Phylum	Class	Order	Family	Species	Genome assembly (1)	Name	LTR length	Internal portion length	Full length	TSD length
Fungi	Basidiomycota	Pucciniomycetes	Pucciniales	Pucciniaceae	Puccinia graminis	Pgt_210	LTR-1_PGr	247	92	586	5
							Helenus-2_PGr	197	186	580	5
							Helenus-3_PGr	187	237	611	5
							Helenus-4_PGr	274	76	624	5
							Helenus-5_PGr	246	120	612	5
							Helenus-6_PGr	247	83	577	5
					Puccinia striiformis	ASM1175075v1	LTR-1_PSt	237	92	566	5
							LTR-2_PSt	185	270	640	5
							Helenus-2B_PSt	185	270	640	5
							Helenus-3_PSt	201	180	582	5
							Helenus-4_PSt	284	75	643	5
							Helenus-5_PSt	254	117	625	5
							Helenus-6_PSt	246	n.d.	n.d.	5
							Helenus-7_PSt	246	83	575	5
							Helenus-8_PSt	184	n.d.	n.d.	5
							Helenus-9_PSt	112	97	321	5
					Puccinia triticina	ASM1309012v1	LTR-1_PTrit	215	207	637	5
							Helenus-2_PTrit	183	205	571	5
							Helenus-3_PTrit	262	115	639	5
							Helenus-4_PTrit	130	95	355	5
							Helenus-5_PTrit	246	83	575	5
							Helenus-6_PTrit	111	99	321	5
							Helenus-7_PTrit	154	118	426	5
							Helenus-8_PTrit	185	209	579	5
							Helenus-9_PTrit	193	111	497	5
							Helenus-10_PTrit	119	139	377	5
							Helenus-11_PTrit	248	92	588	5
							Helenus-11B_PTrit	246	92	584	5
							Helenus-12_PTrit	110	133	353	5
					Puccinia hordei	ASM789644v1	Helenus-1_PHord	192	275	659	5
							Helenus-2_PHord	236	93	565	5
							Helenus-3_PHord	186	272	644	5
							Helenus-5_PHord	112	96	320	5
							Helenus-6_PHord	121	135	377	5
							Helenus-7_PHord	258	n.d.	n.d.	5
							Helenus-9_PHord	185	354	724	5
							Helenus-9B_PHord	185	294	664	5
							Helenus-10_PHord	235	93	563	5
					Puccinia horiana	ASM162499v1	Helenus-1_PHor	204	249	657	5
							Helenus-2_PHor	243	93	579	5
							Helenus-3_PHor	111	98	320	5
							Helenus-4_PHor	187	257	631	5
							Helenus-6_PHor	247	118	612	5
							Helenus-7_PHor	254	120	628	5
							Helenus-9_PHor	193	113	499	5
							Helenus-10_PHor	245	83	573	5
							Helenus-12_PHor	279	n.d.	n.d.	5
							Helenus-15_PHor	181	246	608	5
							Helenus-16_PHor	118	169	405	5
							Helenus-17_PHor	247	92	586	5
					Puccinia coronata	ASM287312v1	Helenus-1_PCor	246	92	584	5
							Helenus-2_PCor	209	164	582	5
							Helenus-3_PCor	246	83	575	5
							Helenus-4_PCor	225	89	539	5
							Helenus-5_PCor	123	93	339	5
							Helenus-5B_PCor	122	91	335	5
							Helenus-6_PCor	109	136	354	5
							Helenus-7_PCor	192	113	497	5
							Helenus-8_PCor	112	97	321	5
							Helenus-10_PCor	254	n.d.	n.d.	5
							Helenus-11_PCor	111	98	320	5
					Puccinia novopanici	PNOVO_Noble_KM	Helenus-1_PNov	121	95	337	5
							Helenus-2_PNov	245	83	573	5
							Helenus-3_PNov	236	n.d.	n.d.	5
							Helenus-4_PNov	106	122	334	5
							Helenus-5_PNov	196	290	682	5
							Helenus-6_PNov	275	n.d.	n.d.	5
							Helenus-7_PNov	129	n.d.	n.d.	5
							Helenus-8_PNov	112	167	391	5
					Puccinia sorghi	ASM126337v1	Helenus-1_PSor	258	n.d.	n.d.	5
							Helenus-2_PSor	245	n.d.	n.d.	5
							Helenus-3_PSor	274	n.d.	n.d.	5
					Puccinia arachidis	ASM101341v1	Helenus-1_PuAra	255	116	626	5
					Puccinia polysora	ASM2561755v2	Helenus-1_PPol	235	114	584	5
							Helenus-2_PPol	119	130	368	5
							Helenus-3_PPol	254	116	624	5
							Helenus-4_PPol	207	182	596	5
							Helenus-5_PPol	237	92	566	5
					Uromyces transversalis	FL11_2	Helenus-1_UTr	213	225	651	5
							Helenus-2_UTr	194	n.d.	n.d.	5
							Helenus-3_UTr	121	n.d.	n.d.	5
							Helenus-4_UTr	244	83	571	5
							Helenus-5_UTr	260	n.d.	n.d.	5
							Helenus-6_UTr	253	n.d.	n.d.	5
					Uromyces viciae-fabae	ASM78568v1	Helenus-1_UVF	211	122	544	5
							Helenus-2_UVF	111	100	322	5
							Helenus-3_UVF	257	n.d.	n.d.	5
				Sphaerophragmiaceae	Austropuccinia psidii	Austropuccinia_psidii	Helenus-1_AuPs	235	134	604	5
				Melampsoraceae	Melampsora larici-populina	v1.0 (GCA_000204055)	Helenus-1_MLP	215	n.d.	n.d.	5
							Helenus-2_MLP	250	97	597	5
							Helenus-3_MLP	228	98	554	5
							Helenus-4_MLP	192	159	543	5
					Melampsora aecidioides	ASM215701v1	Helenus-1_MAec	229	n.d.	n.d.	5
					Melampsora medusae	ASM215703v1	Helenus-1_MMed	216	n.d.	n.d.	5
				Coleosporiaceae	Cronartium ribicola	Cro_ribi_1.0	Helenus-1_CroRib	206	140	552	5
							Helenus-2_CroRib	142	78	362	5
							Helenus-3_CroRib	224	132	580	5
							Helenus-4_CroRib	219	86	524	5
							Helenus-5_CroRib	229	129	587	5
							Helenus-6_CroRib	233	101	567	5
							Helenus-7_CroRib	228	90	546	5
							Helenus-8_CroRib	241	97	579	5
							Helenus-9_CroRib	176	157	509	5
							Helenus-10_CroRib	190	81	461	5
							Helenus-11_CroRib	223	109	555	5
							Helenus-12_CroRib	184	n.d.	n.d.	5
							Helenus-13_CroRib	185	112	482	5
							Helenus-14_CroRib	252	79	583	5
							Helenus-15_CroRib	230	106	566	5
							Helenus-16_CroRib	220	62	502	5
				Zaghouaniaceae	Hemileia vastatrix	Hv_R1_Cat_CENPAT	Helenus-1_HemVas	116	79	311	5
							Helenus-1B_HemVas	116	79	311	5
		Agaricomycetes	Agaricales	Agaricaceae	Agaricus bisporus	Abisporus_varbisporusH97.v2.fasta	Helenus-1_AB	247	n.d.	n.d.	5
				Psathyrellaceae	Coprinopsis cinerea	CC3	Helenus-1_CCin	236	51	523	5
							Helenus-2_CCin	269	n.d.	n.d.	5
			Russulales	Stereaceae	Amylostereum areolatum	ASM1293286v1	Helenus-1_AmAr	209	85	503	5
Metazoa	Ctenophora	Tentaculata	Lobata	Bolinopsidae	Mnemiopsis leidyi	MneLei_Aug2011	Helenus-1_MLe	266	97	629	n.d.
	Chordata	-	Coelacanthiformes	Coelacanthidae	Latimeria chalumnae	LatCha1	LTR1_LCh	199	112	510	4
							LTR2_Lch	197	112	506	4
		Actinopteri	Acipenseriformes	Acipenseridae	Acipenser ruthenus	ASM1064508v1	Helenus-1_AcRu	227	98	552	4
				Polyodontidae	Polyodon spathula	ASM1765450v1	Helenus-1_PolSpa	227	98	552	4
			Cypriniformes	Danionidae	Danio rerio	GRCz11	LTR-11_DR	193	43	429	4
				Cyprinidae	Cyprinus carpio	ASM2740650v1	Helenus-1_CCa	205	43	453	4
					Carassius auratus	ASM336829v1	Helenus-1_CaAu	203	43	449	4
					Culter alburnus	ASM986977v1	Helenus-1_CuAl	187	43	417	4
					Onychostoma macrolepis	ASM1243209v1	Helenus-1_OnMa	181	43	405	4
							Helenus-2_OnMa	162	n.d.	n.d.	4
					Phoxinus phoxinus	fPhoPho1.1	Helenus-1_PhoPho	192	43	427	4
					Squalius cephalus	fSquCep2.1	Helenus-1_SquCep	193	43	429	4
				Gobionidae	Gobio gobio	fGobGob1.1	Helenus-1_GobGob	188	43	419	4
							Helenus-1B_GobGob	182	43	407	n.d.
				Nemacheilidae	Triplophysa dalaica	ASM1584641v1	Helenus-1_TrDa	186	44	416	4
			Siluriformes	Bagridae	Hemibagrus wyckioides	SWU_Hwy_1.0	Helenus-1_HemWyc	188	43	419	4
			Gonorynchiformes	Chanidae	Chanos chanos	fChaCha1.1	Helenus-1_ChCh	187	48	422	4
	Mollusca	Bivalvia	Ostreida	Ostreidae	Crassostrea gigas	oyster_v9	Helenus-1_CGi	141	139	421	4
							Helenus-2_CGi	139	101	379	4
							Helenus-2B_CGi	153	114	420	4
							Helenus-2C_CGi	128	101	357	4
							Helenus-3_CGi	139	120	398	4
					Crassostrea virginica	C_virginica-3.0	Helenus-1_CVi	162	101	425	4
							Helenus-2_CVi	140	123	403	4
							Helenus-3_CVi	139	111	389	4
							Helenus-4_CVi	161	114	436	4
					Saccostrea glomerata	Sgl1.0	Helenus-1_SaGl	129	103	361	4
							Helenus-2_SaGl	123	108	354	4
							Helenus-3_SaGl	141	125	407	4
							Helenus-4_SaGl	140	104	384	4
							Helenus-4B_SaGl	139	103	381	4
							Helenus-5_SaGl	144	118	406	4
							Helenus-6_SaGl	168	101	437	4
			Pterioida	Pinnidae	Pinna nobilis	ASM1616189v1	Helenus-1_PiNo	164	121	449	4
							Helenus-2_PiNo	121	178	420	4
							Helenus-3_PiNo	122	182	426	4
				Pteriidae	Pinctada imbricata	PinMar1.0	Helenus-1_PiIm	131	91	353	4
							Helenus-2_PiIm	119	97	335	4
							Helenus-3_PiIm	156	134	446	4
							Helenus-4_PiIm	117	147	381	4
							Helenus-5_PiIm	117	91	325	4
							Helenus-6_PiIm	136	133	405	4
			Mytilida	Mytilidae	Mytilus galloprovincialis	MGAL_10	Helenus-1_MyGa	183	125	491	4
							Helenus-1B_MyGa	182	120	484	4
							Helenus-2_MyGa	144	226	514	4
							Helenus-3_MyGa	184	108	476	4
					Mytilus coruscus	Mcoruscus_HiC	Helenus-1_MyCo	182	102	466	4
					Modiolus philippinarum	Mph_v1.0	Helenus-1_MoPh	186	115	487	4
							Helenus-1B_MoPh	188	113	489	4
							Helenus-2_MoPh	156	268	580	4
					Gigantidas (Bathymodiolus) platifrons	Bpl_v1.0	Helenus-1_BaPl	193	112	498	4
					Limnoperna fortunei	ASM313041v1	Helenus-1_LimFor	176	92	444	4
							Helenus-2_LimFor	141	251	533	4
			Pectinida	Pectinidae	Argopecten irradians	QAU_Airr_1.1	Helenus-1_ArIr	130	93	353	4
							Helenus-2_ArIr	160	105	425	4
							Helenus-3_ArIr	181	87	449	4
							Helenus-4_ArIr	156	113	425	4
					Mizuhopecten yessoensis	ASM211388v2	Helenus-1_MiYe	151	115	417	4
							Helenus-2_MiYe	158	89	405	4
							Helenus-3_MiYe	159	107	425	4
							Helenus-4_MiYe	157	94	408	4
					Pecten maximus	xPecMax1.1	Helenus-1_PeMa	159	105	423	4
							Helenus-2_PeMa	129	90	348	4
							Helenus-3_PeMa	174	100	448	4
							Helenus-4_PeMa	153	120	426	4
							Helenus-5_PeMa	157	113	427	4
			Arcoida	Arcidae	Tegillarca granosa	ASM1337562v1	Helenus-1_TeGr	123	110	356	4
							Helenus-2_TeGr	104	130	338	4
	Brachiopoda	Lingulata	Lingulida	Lingulidae	Lingula anatina	lingula_genome_v1.0	Helenus-1_LAn	132	59	323	4
							Helenus-2_LAn	127	60	314	4
							Helenus-3_LAn	132	58	322	4
	Nemertea	Pilidiophora	Heteronemertea	Lineidae	Lineus longissimus	tnLinLong1.1	Helenus-1_LiLo	137	133	407	4
					Notospermus geniculatus	ASM263302v1	Helenus-1_NGe	138	123	399	4
							Helenus-2_NGe	163	165	491	4
	Arthropoda	Insecta	Hymenoptera	Pteromalidae	Nasonia vitripennis	Nvit_2.1	ULTR-1_NVi	188	343	719	4
							Helenus-2_NVit	167	203	537	4
							Helenus-3_NVit	209	343	761	4
							Helenus-4_NVit	209	303	721	4
					Cecidostiba fungosa	Cfun	Helenus-1_CeFu	210	300	720	4
							Helenus-2_CeFu	180	303	663	4
					Trichomalopsis sarcophagae	ASM224990v1	Helenus-1_TrSa	188	329	705	4
							Helenus-2_TrSa	208	345	761	4
					Muscidifurax raptorellus	AU_Mell_v2	Helenus-1_MusRap	185	353	723	4
							Helenus-2_MusRap	199	279	677	4
							Helenus-3_MusRap	208	n.d.	n.d.	4
							Helenus-4_MusRap	186	301	673	4
					Philotrypesis tridentata	ASM1890696v1	Helenus-1_PhiTri	169	269	607	4
							Helenus-2_PhiTri	177	236	590	4
							Helenus-3_PhiTri	213	332	758	4
					Theocolax elegans	ASM2616845v1	Helenus-1_TheEle	197	361	755	4
							Helenus-2_TheEle	203	262	668	4
							Helenus-3_TheEle	211	428	850	4
					Gastracanthus pulcherrimus	iyGasPulc2.1	Helenus-1_GasPul	208	261	677	4
							Helenus-2_GasPul	209	271	689	4
							Helenus-3_GasPul	186	n.d.	n.d.	4
					Pteromalus puparum	ZJU_Ppup_chr_2.0	Helenus-1_PtePup	212	316	740	4
							Helenus-2_PtePup	185	376	746	4
							Helenus-3_PtePup	179	197	555	4
				Eurytomidae	Eurytoma adleriae	Eadl	Helenus-1_EuAd	197	273	667	4
							Helenus-2_EuAd	197	337	731	4
				Eupelmidae	Eupelmus annulatus	Eann	Helenus-1_EuAn	215	n.d.	n.d.	4
							Helenus-2_EuAn	212	475	899	4
							Helenus-3_EuAn	204	317	725	4
				Megastigmidae	Megastigmus dorsalis	Mdor	Helenus-1_MeDo	222	494	938	4
							Helenus-2_MeDo	188	348	724	4
							Helenus-3_MeDo	211	583	1005	4
				Cynipidae	Synergus japonicus	Synjap	Helenus-1_SyJa	323	n.d.	n.d.	4
							Helenus-2_SyJa	277	485	1039	4
					Synergus umbraculus	Sumb	Helenus-1_SyUm	321	621	1263	4
							Helenus-2_SyUm	277	487	1041	4
				Torymidae	Torymus geranii	Tger	Helenus-1_ToGe	210	358	778	4
							Helenus-2_ToGe	218	n.d.	n.d.	4
							Helenus-2B_ToGe	218	n.d.	n.d.	4
							Helenus-2C_ToGe	220	n.d.	n.d.	4
Viridiplantae	Streptophyta	Lycopodiopsida	Selaginellales	Selaginellaceae	Selaginella moellendorffii	v1.0 (GCA_000143415.2)	Helenus-1_SMo	120	85	325	5
1: The accession number is shown in parenthesis in case the assembly name is v1.0.

## Sheet: Table S2.
Kingdom	Phylum	Class	Order	Family	Species	Genome assembly	Name	LTR length	Internal portion length	Full length	TSD length
Animal	Nemertea	Pilidiophora	Heteronemertea	Lineidae	Lineus longissimus	tnLinLong1.1	Ajax-1_LiLo	154	113	421	5
					Notospermus geniculatus	ASM263302v1	Ajax-1_NGe	163	108	434	5

## Sheet: Table S3.
		Copy number
Species	TRIM family	LTR	Internal portion
Puccinia triticina	LTR-1_PTrit	529	144
	Helenus-2_PTrit	107	38
	Helenus-3_PTrit	25	3
	Helenus-4_PTrit	158	75
	Helenus-5_PTrit	140	44
	Helenus-6_PTrit	84	43
	Helenus-7_PTrit	19	4
	Helenus-8_PTrit	44	12
	Helenus-9_PTrit	17	4
	Helenus-10_PTrit	9	3
	Helenus-11_PTrit	58	20
	Helenus-11B_PTrit	32	n.d.
	Helenus-12_PTrit	5	3
Cronartium ribicola	Helenus-1_CroRib	158	19
	Helenus-2_CroRib	195	63
	Helenus-3_CroRib	189	16
	Helenus-4_CroRib	369	42
	Helenus-5_CroRib	418	32
	Helenus-6_CroRib	201	33
	Helenus-7_CroRib	102	5
	Helenus-8_CroRib	125	8
	Helenus-9_CroRib	190	9
	Helenus-10_CroRib	19	2
	Helenus-11_CroRib	74	11
	Helenus-12_CroRib	28	n.d.
	Helenus-13_CroRib	29	3
	Helenus-14_CroRib	202	14
	Helenus-15_CroRib	99	11
	Helenus-16_CroRib	269	37
Danio rerio	LTR-11_DR	5575	2618
Crassostrea gigas	Helenus-1_CGi	219	28
	Helenus-2_CGi	65	90
	Helenus-2B_CGi	260	45
	Helenus-2C_CGi	1124	402
	Helenus-3_CGi	235	46
Nasonia vitripennis	ULTR-1_NVi	170	34
	Helenus-2_NVit	68	13
	Helenus-3_NVit	159	14
	Helenus-4_NVit	139	13
Lineus longissimus	Helenus-1_LiLo	226	67
	Ajax-1_LiLo	1114	151
